# Supplementary material for: Transcriptome Profile of Fusarium graminearum Treated by Putrescine
Source: J Fungi (Basel). 2022 Dec 30;9(1):60. doi: 10.3390/jof9010060 (PMC9865016; doi:10.3390/jof9010060)
Supplement: Supplementary file 1 [file jof-09-00060-s001.zip]

Archive with 3 entries (3 files):
- Figures S1 and S2.ppt
- Table S1.xls
- Table S2.xls
