# Supplementary material for: Transcriptome Profile of Fusarium graminearum Treated by Putrescine
Source: J Fungi (Basel). 2022 Dec 30;9(1):60. doi: 10.3390/jof9010060 (PMC9865016; doi:10.3390/jof9010060)
Supplement: Supplementary file 1 [file jof-09-00060-s001.zip › Table S1.xls]

## Sheet: Table S1
Table S1. Genes in cluster 1–6 identified by mfuzz clustering.
FG1G00010	cluster1	FG1G00200	cluster2	FG1G00070	cluster3	FG1G00060	cluster4	FG1G00050	cluster5	FG1G00090	cluster6
FG1G00100	cluster1	FG1G00250	cluster2	FG1G00420	cluster3	FG1G00080	cluster4	FG1G00270	cluster5	FG1G00110	cluster6
FG1G00370	cluster1	FG1G00260	cluster2	FG1G00460	cluster3	FG1G00140	cluster4	FG1G00280	cluster5	FG1G00340	cluster6
FG1G00450	cluster1	FG1G00290	cluster2	FG1G00640	cluster3	FG1G00150	cluster4	FG1G00430	cluster5	FG1G00400	cluster6
FG1G00540	cluster1	FG1G00480	cluster2	FG1G00970	cluster3	FG1G00170	cluster4	FG1G00440	cluster5	FG1G00470	cluster6
FG1G00570	cluster1	FG1G00490	cluster2	FG1G01300	cluster3	FG1G00180	cluster4	FG1G00520	cluster5	FG1G00500	cluster6
FG1G00610	cluster1	FG1G00930	cluster2	FG1G01310	cluster3	FG1G00350	cluster4	FG1G00620	cluster5	FG1G00560	cluster6
FG1G00700	cluster1	FG1G00960	cluster2	FG1G01320	cluster3	FG1G00360	cluster4	FG1G00630	cluster5	FG1G00600	cluster6
FG1G00950	cluster1	FG1G01000	cluster2	FG1G01330	cluster3	FG1G00390	cluster4	FG1G00650	cluster5	FG1G00940	cluster6
FG1G00980	cluster1	FG1G01170	cluster2	FG1G01350	cluster3	FG1G00410	cluster4	FG1G00660	cluster5	FG1G01010	cluster6
FG1G01390	cluster1	FG1G01480	cluster2	FG1G01440	cluster3	FG1G00510	cluster4	FG1G00670	cluster5	FG1G01030	cluster6
FG1G01460	cluster1	FG1G01500	cluster2	FG1G01600	cluster3	FG1G00690	cluster4	FG1G00720	cluster5	FG1G01070	cluster6
FG1G01470	cluster1	FG1G01570	cluster2	FG1G01610	cluster3	FG1G00710	cluster4	FG1G00730	cluster5	FG1G01130	cluster6
FG1G01560	cluster1	FG1G01620	cluster2	FG1G01720	cluster3	FG1G00850	cluster4	FG1G00740	cluster5	FG1G01140	cluster6
FG1G01590	cluster1	FG1G01630	cluster2	FG1G01830	cluster3	FG1G00910	cluster4	FG1G00760	cluster5	FG1G01150	cluster6
FG1G01680	cluster1	FG1G01700	cluster2	FG1G01870	cluster3	FG1G01110	cluster4	FG1G00770	cluster5	FG1G01360	cluster6
FG1G01690	cluster1	FG1G01710	cluster2	FG1G01910	cluster3	FG1G01120	cluster4	FG1G00780	cluster5	FG1G01410	cluster6
FG1G01760	cluster1	FG1G01820	cluster2	FG1G01920	cluster3	FG1G01220	cluster4	FG1G00790	cluster5	FG1G01530	cluster6
FG1G01790	cluster1	FG1G01860	cluster2	FG1G02120	cluster3	FG1G01240	cluster4	FG1G00800	cluster5	FG1G01540	cluster6
FG1G01900	cluster1	FG1G02060	cluster2	FG1G02150	cluster3	FG1G01260	cluster4	FG1G00810	cluster5	FG1G01750	cluster6
FG1G01930	cluster1	FG1G02230	cluster2	FG1G02310	cluster3	FG1G01270	cluster4	FG1G00820	cluster5	FG1G01800	cluster6
FG1G02040	cluster1	FG1G02270	cluster2	FG1G02350	cluster3	FG1G01280	cluster4	FG1G00830	cluster5	FG1G01810	cluster6
FG1G02050	cluster1	FG1G02480	cluster2	FG1G02370	cluster3	FG1G01290	cluster4	FG1G00840	cluster5	FG1G01950	cluster6
FG1G02440	cluster1	FG1G02490	cluster2	FG1G02950	cluster3	FG1G01400	cluster4	FG1G00860	cluster5	FG1G01960	cluster6
FG1G02500	cluster1	FG1G02550	cluster2	FG1G03050	cluster3	FG1G01420	cluster4	FG1G00870	cluster5	FG1G01970	cluster6
FG1G02690	cluster1	FG1G02560	cluster2	FG1G03170	cluster3	FG1G01520	cluster4	FG1G00880	cluster5	FG1G01980	cluster6
FG1G02780	cluster1	FG1G02720	cluster2	FG1G03330	cluster3	FG1G01730	cluster4	FG1G00890	cluster5	FG1G01990	cluster6
FG1G02790	cluster1	FG1G02760	cluster2	FG1G03380	cluster3	FG1G01890	cluster4	FG1G00900	cluster5	FG1G02030	cluster6
FG1G02810	cluster1	FG1G03000	cluster2	FG1G03650	cluster3	FG1G01940	cluster4	FG1G01020	cluster5	FG1G02080	cluster6
FG1G02820	cluster1	FG1G03060	cluster2	FG1G03660	cluster3	FG1G02070	cluster4	FG1G01050	cluster5	FG1G02110	cluster6
FG1G02840	cluster1	FG1G03140	cluster2	FG1G03680	cluster3	FG1G02090	cluster4	FG1G01100	cluster5	FG1G02140	cluster6
FG1G02920	cluster1	FG1G03150	cluster2	FG1G03870	cluster3	FG1G02100	cluster4	FG1G01160	cluster5	FG1G02190	cluster6
FG1G02960	cluster1	FG1G03450	cluster2	FG1G03950	cluster3	FG1G02180	cluster4	FG1G01230	cluster5	FG1G02450	cluster6
FG1G02990	cluster1	FG1G03560	cluster2	FG1G04120	cluster3	FG1G02390	cluster4	FG1G01510	cluster5	FG1G02460	cluster6
FG1G03010	cluster1	FG1G03610	cluster2	FG1G04600	cluster3	FG1G02400	cluster4	FG1G01660	cluster5	FG1G02570	cluster6
FG1G03070	cluster1	FG1G03840	cluster2	FG1G04650	cluster3	FG1G02520	cluster4	FG1G01840	cluster5	FG1G02590	cluster6
FG1G03100	cluster1	FG1G03910	cluster2	FG1G04660	cluster3	FG1G02580	cluster4	FG1G02000	cluster5	FG1G02630	cluster6
FG1G03130	cluster1	FG1G03920	cluster2	FG1G04690	cluster3	FG1G02610	cluster4	FG1G02130	cluster5	FG1G02640	cluster6
FG1G03180	cluster1	FG1G03980	cluster2	FG1G04730	cluster3	FG1G02660	cluster4	FG1G02160	cluster5	FG1G02710	cluster6
FG1G03260	cluster1	FG1G04220	cluster2	FG1G04770	cluster3	FG1G02670	cluster4	FG1G02510	cluster5	FG1G02730	cluster6
FG1G03300	cluster1	FG1G04270	cluster2	FG1G04900	cluster3	FG1G02750	cluster4	FG1G02540	cluster5	FG1G02830	cluster6
FG1G03820	cluster1	FG1G04280	cluster2	FG1G05000	cluster3	FG1G02870	cluster4	FG1G02770	cluster5	FG1G02850	cluster6
FG1G03890	cluster1	FG1G04310	cluster2	FG1G05060	cluster3	FG1G02880	cluster4	FG1G02910	cluster5	FG1G02860	cluster6
FG1G04010	cluster1	FG1G04320	cluster2	FG1G05290	cluster3	FG1G02890	cluster4	FG1G02930	cluster5	FG1G03080	cluster6
FG1G04060	cluster1	FG1G04360	cluster2	FG1G05440	cluster3	FG1G02940	cluster4	FG1G02980	cluster5	FG1G03110	cluster6
FG1G04080	cluster1	FG1G04510	cluster2	FG1G05450	cluster3	FG1G02970	cluster4	FG1G03410	cluster5	FG1G03210	cluster6
FG1G04090	cluster1	FG1G04610	cluster2	FG1G05640	cluster3	FG1G03120	cluster4	FG1G03550	cluster5	FG1G03250	cluster6
FG1G04140	cluster1	FG1G04700	cluster2	FG1G05680	cluster3	FG1G03190	cluster4	FG1G03600	cluster5	FG1G03290	cluster6
FG1G04200	cluster1	FG1G04710	cluster2	FG1G05700	cluster3	FG1G03200	cluster4	FG1G03690	cluster5	FG1G03310	cluster6
FG1G04210	cluster1	FG1G04760	cluster2	FG1G05960	cluster3	FG1G03220	cluster4	FG1G04050	cluster5	FG1G03350	cluster6
FG1G04230	cluster1	FG1G05030	cluster2	FG1G06050	cluster3	FG1G03230	cluster4	FG1G04100	cluster5	FG1G03360	cluster6
FG1G04240	cluster1	FG1G05040	cluster2	FG1G06060	cluster3	FG1G03240	cluster4	FG1G04110	cluster5	FG1G03370	cluster6
FG1G04250	cluster1	FG1G05170	cluster2	FG1G06070	cluster3	FG1G03270	cluster4	FG1G04300	cluster5	FG1G03440	cluster6
FG1G04260	cluster1	FG1G05190	cluster2	FG1G06290	cluster3	FG1G03280	cluster4	FG1G04740	cluster5	FG1G03480	cluster6
FG1G04350	cluster1	FG1G05200	cluster2	FG1G06480	cluster3	FG1G03340	cluster4	FG1G04860	cluster5	FG1G03490	cluster6
FG1G04370	cluster1	FG1G05230	cluster2	FG1G06490	cluster3	FG1G03420	cluster4	FG1G04870	cluster5	FG1G03500	cluster6
FG1G04380	cluster1	FG1G05260	cluster2	FG1G06500	cluster3	FG1G03430	cluster4	FG1G04960	cluster5	FG1G03530	cluster6
FG1G04420	cluster1	FG1G05280	cluster2	FG1G06520	cluster3	FG1G03460	cluster4	FG1G04980	cluster5	FG1G03540	cluster6
FG1G04460	cluster1	FG1G05350	cluster2	FG1G06560	cluster3	FG1G03470	cluster4	FG1G05020	cluster5	FG1G03630	cluster6
FG1G04470	cluster1	FG1G05460	cluster2	FG1G06660	cluster3	FG1G03590	cluster4	FG1G05220	cluster5	FG1G03770	cluster6
FG1G04480	cluster1	FG1G05520	cluster2	FG1G06740	cluster3	FG1G03670	cluster4	FG1G05300	cluster5	FG1G03800	cluster6
FG1G04500	cluster1	FG1G05540	cluster2	FG1G06770	cluster3	FG1G03720	cluster4	FG1G05530	cluster5	FG1G03850	cluster6
FG1G04530	cluster1	FG1G05560	cluster2	FG1G06810	cluster3	FG1G03750	cluster4	FG1G05590	cluster5	FG1G03880	cluster6
FG1G04540	cluster1	FG1G05690	cluster2	FG1G06850	cluster3	FG1G03780	cluster4	FG1G05980	cluster5	FG1G03930	cluster6
FG1G04550	cluster1	FG1G05780	cluster2	FG1G07280	cluster3	FG1G03810	cluster4	FG1G06000	cluster5	FG1G03960	cluster6
FG1G04560	cluster1	FG1G05870	cluster2	FG1G07350	cluster3	FG1G03830	cluster4	FG1G06010	cluster5	FG1G03970	cluster6
FG1G04670	cluster1	FG1G05900	cluster2	FG1G07360	cluster3	FG1G03860	cluster4	FG1G06310	cluster5	FG1G04040	cluster6
FG1G04780	cluster1	FG1G05910	cluster2	FG1G07370	cluster3	FG1G03940	cluster4	FG1G06450	cluster5	FG1G04180	cluster6
FG1G04810	cluster1	FG1G06190	cluster2	FG1G07380	cluster3	FG1G03990	cluster4	FG1G06510	cluster5	FG1G04340	cluster6
FG1G04820	cluster1	FG1G06200	cluster2	FG1G07640	cluster3	FG1G04030	cluster4	FG1G06690	cluster5	FG1G04440	cluster6
FG1G04830	cluster1	FG1G06240	cluster2	FG1G07650	cluster3	FG1G04070	cluster4	FG1G06700	cluster5	FG1G04450	cluster6
FG1G04890	cluster1	FG1G06300	cluster2	FG1G07780	cluster3	FG1G04290	cluster4	FG1G06790	cluster5	FG1G04520	cluster6
FG1G04950	cluster1	FG1G06350	cluster2	FG1G07960	cluster3	FG1G04330	cluster4	FG1G06800	cluster5	FG1G04790	cluster6
FG1G05160	cluster1	FG1G06400	cluster2	FG1G07980	cluster3	FG1G04430	cluster4	FG1G06860	cluster5	FG1G04800	cluster6
FG1G05210	cluster1	FG1G06530	cluster2	FG1G08100	cluster3	FG1G04490	cluster4	FG1G07130	cluster5	FG1G04940	cluster6
FG1G05380	cluster1	FG1G06720	cluster2	FG1G08160	cluster3	FG1G04570	cluster4	FG1G07180	cluster5	FG1G04970	cluster6
FG1G05390	cluster1	FG1G06780	cluster2	FG1G08240	cluster3	FG1G04620	cluster4	FG1G07210	cluster5	FG1G05100	cluster6
FG1G05550	cluster1	FG1G06820	cluster2	FG1G08260	cluster3	FG1G04720	cluster4	FG1G07220	cluster5	FG1G05180	cluster6
FG1G05570	cluster1	FG1G07120	cluster2	FG1G08270	cluster3	FG1G04750	cluster4	FG1G07260	cluster5	FG1G05270	cluster6
FG1G05600	cluster1	FG1G07140	cluster2	FG1G08570	cluster3	FG1G04840	cluster4	FG1G07390	cluster5	FG1G05330	cluster6
FG1G05630	cluster1	FG1G07150	cluster2	FG1G08590	cluster3	FG1G04910	cluster4	FG1G07430	cluster5	FG1G05370	cluster6
FG1G05710	cluster1	FG1G07230	cluster2	FG1G08630	cluster3	FG1G04920	cluster4	FG1G07450	cluster5	FG1G05420	cluster6
FG1G05770	cluster1	FG1G07310	cluster2	FG1G08660	cluster3	FG1G05070	cluster4	FG1G07890	cluster5	FG1G05430	cluster6
FG1G05800	cluster1	FG1G07400	cluster2	FG1G08710	cluster3	FG1G05090	cluster4	FG1G07940	cluster5	FG1G05470	cluster6
FG1G05880	cluster1	FG1G07680	cluster2	FG1G08730	cluster3	FG1G05110	cluster4	FG1G07950	cluster5	FG1G05510	cluster6
FG1G05890	cluster1	FG1G07690	cluster2	FG1G08740	cluster3	FG1G05120	cluster4	FG1G08350	cluster5	FG1G05620	cluster6
FG1G05920	cluster1	FG1G07790	cluster2	FG1G08760	cluster3	FG1G05130	cluster4	FG1G08410	cluster5	FG1G05660	cluster6
FG1G05930	cluster1	FG1G07800	cluster2	FG1G08770	cluster3	FG1G05150	cluster4	FG1G08610	cluster5	FG1G05740	cluster6
FG1G06160	cluster1	FG1G07810	cluster2	FG1G08780	cluster3	FG1G05250	cluster4	FG1G08750	cluster5	FG1G05750	cluster6
FG1G06280	cluster1	FG1G08060	cluster2	FG1G08800	cluster3	FG1G05310	cluster4	FG1G09220	cluster5	FG1G05760	cluster6
FG1G06320	cluster1	FG1G08070	cluster2	FG1G08980	cluster3	FG1G05320	cluster4	FG1G09230	cluster5	FG1G05810	cluster6
FG1G06390	cluster1	FG1G08090	cluster2	FG1G09270	cluster3	FG1G05400	cluster4	FG1G09550	cluster5	FG1G05850	cluster6
FG1G06410	cluster1	FG1G08140	cluster2	FG1G09330	cluster3	FG1G05480	cluster4	FG1G09750	cluster5	FG1G05940	cluster6
FG1G06420	cluster1	FG1G08190	cluster2	FG1G09490	cluster3	FG1G05500	cluster4	FG1G09800	cluster5	FG1G05950	cluster6
FG1G06570	cluster1	FG1G08400	cluster2	FG1G09740	cluster3	FG1G05650	cluster4	FG1G09810	cluster5	FG1G06040	cluster6
FG1G06750	cluster1	FG1G08420	cluster2	FG1G09770	cluster3	FG1G05730	cluster4	FG1G09850	cluster5	FG1G06140	cluster6
FG1G06830	cluster1	FG1G08430	cluster2	FG1G09940	cluster3	FG1G05830	cluster4	FG1G09860	cluster5	FG1G06170	cluster6
FG1G06870	cluster1	FG1G08440	cluster2	FG1G10120	cluster3	FG1G05990	cluster4	FG1G09950	cluster5	FG1G06180	cluster6
FG1G06880	cluster1	FG1G08470	cluster2	FG1G10360	cluster3	FG1G06020	cluster4	FG1G10060	cluster5	FG1G06270	cluster6
FG1G06950	cluster1	FG1G08810	cluster2	FG1G10390	cluster3	FG1G06090	cluster4	FG1G10210	cluster5	FG1G06330	cluster6
FG1G07040	cluster1	FG1G08970	cluster2	FG1G10400	cluster3	FG1G06100	cluster4	FG1G10300	cluster5	FG1G06370	cluster6
FG1G07070	cluster1	FG1G08990	cluster2	FG1G10430	cluster3	FG1G06110	cluster4	FG1G10320	cluster5	FG1G06430	cluster6
FG1G07160	cluster1	FG1G09090	cluster2	FG1G10510	cluster3	FG1G06120	cluster4	FG1G10440	cluster5	FG1G06440	cluster6
FG1G07170	cluster1	FG1G09300	cluster2	FG1G10580	cluster3	FG1G06380	cluster4	FG1G10640	cluster5	FG1G06470	cluster6
FG1G07190	cluster1	FG1G09360	cluster2	FG1G10810	cluster3	FG1G06610	cluster4	FG1G10660	cluster5	FG1G06550	cluster6
FG1G07290	cluster1	FG1G09410	cluster2	FG1G10830	cluster3	FG1G06620	cluster4	FG1G10750	cluster5	FG1G06580	cluster6
FG1G07300	cluster1	FG1G09430	cluster2	FG1G10900	cluster3	FG1G06970	cluster4	FG1G10760	cluster5	FG1G06590	cluster6
FG1G07320	cluster1	FG1G09460	cluster2	FG1G10950	cluster3	FG1G07000	cluster4	FG1G10780	cluster5	FG1G06600	cluster6
FG1G07410	cluster1	FG1G09540	cluster2	FG1G10970	cluster3	FG1G07090	cluster4	FG1G10790	cluster5	FG1G06630	cluster6
FG1G07470	cluster1	FG1G09560	cluster2	FG1G10980	cluster3	FG1G07330	cluster4	FG1G10800	cluster5	FG1G06640	cluster6
FG1G07480	cluster1	FG1G09590	cluster2	FG1G11190	cluster3	FG1G07420	cluster4	FG1G10990	cluster5	FG1G06710	cluster6
FG1G07490	cluster1	FG1G09610	cluster2	FG1G11220	cluster3	FG1G07550	cluster4	FG1G11240	cluster5	FG1G06920	cluster6
FG1G07510	cluster1	FG1G09670	cluster2	FG1G11270	cluster3	FG1G07610	cluster4	FG1G11490	cluster5	FG1G06940	cluster6
FG1G07590	cluster1	FG1G09690	cluster2	FG1G11280	cluster3	FG1G07620	cluster4	FG1G11640	cluster5	FG1G06960	cluster6
FG1G07600	cluster1	FG1G09720	cluster2	FG1G11480	cluster3	FG1G07700	cluster4	FG1G11650	cluster5	FG1G07010	cluster6
FG1G07720	cluster1	FG1G09790	cluster2	FG1G11510	cluster3	FG1G07930	cluster4	FG1G11660	cluster5	FG1G07020	cluster6
FG1G07820	cluster1	FG1G09880	cluster2	FG1G11630	cluster3	FG1G08020	cluster4	FG1G11700	cluster5	FG1G07050	cluster6
FG1G07830	cluster1	FG1G09930	cluster2	FG1G11760	cluster3	FG1G08030	cluster4	FG1G11930	cluster5	FG1G07080	cluster6
FG1G07840	cluster1	FG1G09970	cluster2	FG1G11780	cluster3	FG1G08050	cluster4	FG1G11980	cluster5	FG1G07250	cluster6
FG1G07850	cluster1	FG1G10050	cluster2	FG1G11920	cluster3	FG1G08080	cluster4	FG1G12000	cluster5	FG1G07270	cluster6
FG1G07860	cluster1	FG1G10170	cluster2	FG1G11940	cluster3	FG1G08180	cluster4	FG1G12240	cluster5	FG1G07340	cluster6
FG1G08110	cluster1	FG1G10220	cluster2	FG1G11950	cluster3	FG1G08280	cluster4	FG1G12490	cluster5	FG1G07460	cluster6
FG1G08120	cluster1	FG1G10350	cluster2	FG1G11970	cluster3	FG1G08290	cluster4	FG1G12500	cluster5	FG1G07500	cluster6
FG1G08130	cluster1	FG1G10420	cluster2	FG1G12010	cluster3	FG1G08460	cluster4	FG1G12510	cluster5	FG1G07520	cluster6
FG1G08220	cluster1	FG1G10450	cluster2	FG1G12080	cluster3	FG1G08480	cluster4	FG1G12580	cluster5	FG1G07540	cluster6
FG1G08330	cluster1	FG1G10690	cluster2	FG1G12130	cluster3	FG1G08500	cluster4	FG1G12610	cluster5	FG1G07580	cluster6
FG1G08360	cluster1	FG1G10700	cluster2	FG1G12150	cluster3	FG1G08620	cluster4	FG1G13410	cluster5	FG1G07900	cluster6
FG1G08370	cluster1	FG1G10860	cluster2	FG1G12310	cluster3	FG1G08690	cluster4	FG1G13430	cluster5	FG1G07920	cluster6
FG1G08520	cluster1	FG1G10880	cluster2	FG1G12380	cluster3	FG1G08790	cluster4	FG1G13490	cluster5	FG1G07990	cluster6
FG1G08550	cluster1	FG1G11130	cluster2	FG1G12410	cluster3	FG1G08820	cluster4	FG1G13630	cluster5	FG1G08150	cluster6
FG1G08650	cluster1	FG1G11140	cluster2	FG1G12440	cluster3	FG1G08860	cluster4	FG1G13770	cluster5	FG1G08210	cluster6
FG1G08830	cluster1	FG1G11160	cluster2	FG1G12620	cluster3	FG1G08870	cluster4	FG1G13840	cluster5	FG1G08230	cluster6
FG1G08840	cluster1	FG1G11180	cluster2	FG1G12630	cluster3	FG1G09010	cluster4	FG1G13930	cluster5	FG1G08300	cluster6
FG1G08880	cluster1	FG1G11200	cluster2	FG1G12650	cluster3	FG1G09020	cluster4	FG1G14100	cluster5	FG1G08340	cluster6
FG1G08890	cluster1	FG1G11360	cluster2	FG1G12880	cluster3	FG1G09130	cluster4	FG1G14410	cluster5	FG1G08380	cluster6
FG1G08930	cluster1	FG1G11410	cluster2	FG1G12960	cluster3	FG1G09150	cluster4	FG1G14500	cluster5	FG1G08390	cluster6
FG1G08960	cluster1	FG1G11450	cluster2	FG1G13010	cluster3	FG1G09160	cluster4	FG1G14520	cluster5	FG1G08510	cluster6
FG1G09140	cluster1	FG1G11530	cluster2	FG1G13040	cluster3	FG1G09200	cluster4	FG1G14610	cluster5	FG1G08540	cluster6
FG1G09190	cluster1	FG1G11830	cluster2	FG1G13050	cluster3	FG1G09250	cluster4	FG1G14840	cluster5	FG1G08600	cluster6
FG1G09420	cluster1	FG1G11880	cluster2	FG1G13200	cluster3	FG1G09280	cluster4	FG1G14910	cluster5	FG1G08640	cluster6
FG1G09520	cluster1	FG1G11960	cluster2	FG1G13210	cluster3	FG1G09310	cluster4	FG1G15150	cluster5	FG1G08670	cluster6
FG1G09570	cluster1	FG1G12040	cluster2	FG1G13240	cluster3	FG1G09320	cluster4	FG1G15160	cluster5	FG1G08720	cluster6
FG1G09640	cluster1	FG1G12070	cluster2	FG1G13520	cluster3	FG1G09400	cluster4	FG1G15210	cluster5	FG1G08850	cluster6
FG1G09730	cluster1	FG1G12100	cluster2	FG1G13640	cluster3	FG1G09660	cluster4	FG1G15460	cluster5	FG1G08940	cluster6
FG1G09760	cluster1	FG1G12160	cluster2	FG1G13670	cluster3	FG1G09830	cluster4	FG1G15600	cluster5	FG1G08950	cluster6
FG1G09920	cluster1	FG1G12210	cluster2	FG1G13780	cluster3	FG1G09870	cluster4	FG1G15640	cluster5	FG1G09030	cluster6
FG1G09960	cluster1	FG1G12220	cluster2	FG1G14180	cluster3	FG1G09900	cluster4	FG1G15710	cluster5	FG1G09050	cluster6
FG1G09980	cluster1	FG1G12250	cluster2	FG1G14200	cluster3	FG1G09990	cluster4	FG1G15770	cluster5	FG1G09060	cluster6
FG1G10040	cluster1	FG1G12370	cluster2	FG1G14210	cluster3	FG1G10010	cluster4	FG1G15930	cluster5	FG1G09070	cluster6
FG1G10140	cluster1	FG1G12430	cluster2	FG1G14340	cluster3	FG1G10100	cluster4	FG1G15980	cluster5	FG1G09080	cluster6
FG1G10180	cluster1	FG1G12470	cluster2	FG1G14390	cluster3	FG1G10110	cluster4	FG1G15990	cluster5	FG1G09100	cluster6
FG1G10230	cluster1	FG1G12690	cluster2	FG1G14400	cluster3	FG1G10190	cluster4	FG1G16030	cluster5	FG1G09110	cluster6
FG1G10280	cluster1	FG1G12700	cluster2	FG1G14480	cluster3	FG1G10240	cluster4	FG1G16280	cluster5	FG1G09170	cluster6
FG1G10330	cluster1	FG1G12730	cluster2	FG1G14490	cluster3	FG1G10250	cluster4	FG1G16290	cluster5	FG1G09240	cluster6
FG1G10370	cluster1	FG1G12740	cluster2	FG1G14540	cluster3	FG1G10290	cluster4	FG1G16300	cluster5	FG1G09260	cluster6
FG1G10380	cluster1	FG1G12810	cluster2	FG1G14560	cluster3	FG1G10310	cluster4	FG1G16330	cluster5	FG1G09290	cluster6
FG1G10620	cluster1	FG1G12830	cluster2	FG1G14940	cluster3	FG1G10410	cluster4	FG1G16340	cluster5	FG1G09340	cluster6
FG1G10630	cluster1	FG1G12840	cluster2	FG1G14950	cluster3	FG1G10610	cluster4	FG1G16470	cluster5	FG1G09370	cluster6
FG1G10670	cluster1	FG1G12870	cluster2	FG1G14990	cluster3	FG1G10650	cluster4	FG1G16580	cluster5	FG1G09440	cluster6
FG1G10770	cluster1	FG1G12890	cluster2	FG1G15050	cluster3	FG1G10710	cluster4	FG1G16820	cluster5	FG1G09450	cluster6
FG1G10930	cluster1	FG1G12970	cluster2	FG1G15070	cluster3	FG1G10730	cluster4	FG1G17360	cluster5	FG1G09470	cluster6
FG1G10940	cluster1	FG1G13020	cluster2	FG1G15090	cluster3	FG1G10740	cluster4	FG1G17440	cluster5	FG1G09510	cluster6
FG1G11040	cluster1	FG1G13030	cluster2	FG1G15100	cluster3	FG1G10840	cluster4	FG1G17540	cluster5	FG1G09620	cluster6
FG1G11110	cluster1	FG1G13060	cluster2	FG1G15310	cluster3	FG1G11000	cluster4	FG1G17850	cluster5	FG1G09700	cluster6
FG1G11210	cluster1	FG1G13100	cluster2	FG1G15330	cluster3	FG1G11050	cluster4	FG1G17870	cluster5	FG1G09780	cluster6
FG1G11310	cluster1	FG1G13170	cluster2	FG1G15370	cluster3	FG1G11060	cluster4	FG1G17890	cluster5	FG1G10020	cluster6
FG1G11340	cluster1	FG1G13190	cluster2	FG1G15380	cluster3	FG1G11100	cluster4	FG1G17910	cluster5	FG1G10030	cluster6
FG1G11370	cluster1	FG1G13260	cluster2	FG1G15410	cluster3	FG1G11320	cluster4	FG1G18100	cluster5	FG1G10070	cluster6
FG1G11420	cluster1	FG1G13310	cluster2	FG1G15470	cluster3	FG1G11390	cluster4	FG1G18110	cluster5	FG1G10080	cluster6
FG1G11460	cluster1	FG1G13330	cluster2	FG1G15650	cluster3	FG1G11470	cluster4	FG1G18230	cluster5	FG1G10200	cluster6
FG1G11540	cluster1	FG1G13360	cluster2	FG1G15680	cluster3	FG1G11550	cluster4	FG1G18310	cluster5	FG1G10340	cluster6
FG1G11620	cluster1	FG1G13480	cluster2	FG1G15970	cluster3	FG1G11580	cluster4	FG1G18410	cluster5	FG1G10460	cluster6
FG1G11680	cluster1	FG1G13540	cluster2	FG1G16190	cluster3	FG1G11590	cluster4	FG1G18680	cluster5	FG1G10480	cluster6
FG1G11840	cluster1	FG1G13560	cluster2	FG1G16230	cluster3	FG1G11690	cluster4	FG1G19070	cluster5	FG1G10520	cluster6
FG1G11910	cluster1	FG1G13610	cluster2	FG1G16430	cluster3	FG1G11740	cluster4	FG1G19430	cluster5	FG1G10540	cluster6
FG1G12090	cluster1	FG1G13620	cluster2	FG1G16540	cluster3	FG1G11750	cluster4	FG1G19470	cluster5	FG1G10850	cluster6
FG1G12330	cluster1	FG1G13680	cluster2	FG1G16560	cluster3	FG1G11870	cluster4	FG1G19520	cluster5	FG1G10870	cluster6
FG1G12360	cluster1	FG1G13740	cluster2	FG1G16690	cluster3	FG1G11900	cluster4	FG1G19730	cluster5	FG1G11070	cluster6
FG1G12400	cluster1	FG1G13750	cluster2	FG1G16700	cluster3	FG1G12200	cluster4	FG1G19780	cluster5	FG1G11090	cluster6
FG1G12460	cluster1	FG1G13820	cluster2	FG1G16850	cluster3	FG1G12270	cluster4	FG1G19810	cluster5	FG1G11330	cluster6
FG1G12930	cluster1	FG1G13870	cluster2	FG1G16900	cluster3	FG1G12480	cluster4	FG1G19820	cluster5	FG1G11350	cluster6
FG1G13000	cluster1	FG1G13880	cluster2	FG1G16990	cluster3	FG1G12640	cluster4	FG1G19830	cluster5	FG1G11380	cluster6
FG1G13070	cluster1	FG1G13910	cluster2	FG1G17310	cluster3	FG1G12750	cluster4	FG1G19880	cluster5	FG1G11400	cluster6
FG1G13180	cluster1	FG1G13920	cluster2	FG1G17340	cluster3	FG1G12760	cluster4	FG1G20290	cluster5	FG1G11430	cluster6
FG1G13280	cluster1	FG1G13950	cluster2	FG1G17470	cluster3	FG1G12780	cluster4	FG1G20340	cluster5	FG1G11440	cluster6
FG1G13300	cluster1	FG1G13990	cluster2	FG1G17480	cluster3	FG1G12790	cluster4	FG1G20360	cluster5	FG1G11520	cluster6
FG1G13340	cluster1	FG1G14020	cluster2	FG1G17490	cluster3	FG1G12800	cluster4	FG1G20500	cluster5	FG1G11600	cluster6
FG1G13580	cluster1	FG1G14120	cluster2	FG1G17520	cluster3	FG1G12860	cluster4	FG1G20620	cluster5	FG1G11610	cluster6
FG1G13690	cluster1	FG1G14150	cluster2	FG1G17530	cluster3	FG1G12940	cluster4	FG1G20680	cluster5	FG1G11800	cluster6
FG1G13790	cluster1	FG1G14510	cluster2	FG1G17550	cluster3	FG1G12950	cluster4	FG1G20780	cluster5	FG1G11810	cluster6
FG1G13890	cluster1	FG1G14530	cluster2	FG1G17570	cluster3	FG1G12990	cluster4	FG1G20880	cluster5	FG1G11860	cluster6
FG1G13900	cluster1	FG1G14570	cluster2	FG1G17620	cluster3	FG1G13160	cluster4	FG1G20940	cluster5	FG1G12020	cluster6
FG1G13970	cluster1	FG1G14580	cluster2	FG1G17630	cluster3	FG1G13220	cluster4	FG1G21170	cluster5	FG1G12170	cluster6
FG1G14090	cluster1	FG1G14600	cluster2	FG1G17650	cluster3	FG1G13230	cluster4	FG1G21610	cluster5	FG1G12190	cluster6
FG1G14320	cluster1	FG1G14760	cluster2	FG1G17670	cluster3	FG1G13290	cluster4	FG1G21720	cluster5	FG1G12230	cluster6
FG1G14640	cluster1	FG1G14780	cluster2	FG1G17900	cluster3	FG1G13370	cluster4	FG1G21740	cluster5	FG1G12260	cluster6
FG1G14670	cluster1	FG1G14870	cluster2	FG1G17930	cluster3	FG1G13390	cluster4	FG1G21840	cluster5	FG1G12290	cluster6
FG1G14700	cluster1	FG1G14970	cluster2	FG1G17940	cluster3	FG1G13720	cluster4	FG1G21940	cluster5	FG1G12320	cluster6
FG1G14750	cluster1	FG1G14980	cluster2	FG1G17950	cluster3	FG1G13800	cluster4	FG1G22060	cluster5	FG1G12340	cluster6
FG1G14850	cluster1	FG1G15000	cluster2	FG1G17980	cluster3	FG1G13810	cluster4	FG1G22130	cluster5	FG1G12390	cluster6
FG1G14930	cluster1	FG1G15010	cluster2	FG1G18120	cluster3	FG1G13860	cluster4	FG1G22150	cluster5	FG1G12420	cluster6
FG1G15020	cluster1	FG1G15110	cluster2	FG1G18730	cluster3	FG1G13980	cluster4	FG1G22400	cluster5	FG1G12450	cluster6
FG1G15040	cluster1	FG1G15270	cluster2	FG1G19060	cluster3	FG1G14050	cluster4	FG1G22470	cluster5	FG1G12530	cluster6
FG1G15060	cluster1	FG1G15300	cluster2	FG1G19120	cluster3	FG1G14070	cluster4	FG1G22480	cluster5	FG1G12540	cluster6
FG1G15080	cluster1	FG1G15350	cluster2	FG1G19140	cluster3	FG1G14140	cluster4	FG1G22520	cluster5	FG1G12550	cluster6
FG1G15140	cluster1	FG1G15390	cluster2	FG1G19340	cluster3	FG1G14160	cluster4	FG1G22650	cluster5	FG1G12560	cluster6
FG1G15340	cluster1	FG1G15420	cluster2	FG1G19380	cluster3	FG1G14190	cluster4	FG1G22680	cluster5	FG1G12570	cluster6
FG1G15510	cluster1	FG1G15530	cluster2	FG1G19440	cluster3	FG1G14250	cluster4	FG1G22690	cluster5	FG1G12670	cluster6
FG1G15750	cluster1	FG1G15670	cluster2	FG1G19450	cluster3	FG1G14270	cluster4	FG1G22940	cluster5	FG1G12680	cluster6
FG1G15830	cluster1	FG1G15760	cluster2	FG1G19460	cluster3	FG1G14310	cluster4	FG1G22970	cluster5	FG1G12710	cluster6
FG1G15890	cluster1	FG1G15780	cluster2	FG1G19760	cluster3	FG1G14350	cluster4	FG1G23370	cluster5	FG1G12820	cluster6
FG1G16070	cluster1	FG1G15820	cluster2	FG1G19900	cluster3	FG1G14360	cluster4	FG1G23390	cluster5	FG1G12850	cluster6
FG1G16100	cluster1	FG1G15840	cluster2	FG1G19910	cluster3	FG1G14370	cluster4	FG1G23410	cluster5	FG1G12910	cluster6
FG1G16110	cluster1	FG1G16080	cluster2	FG1G19920	cluster3	FG1G14380	cluster4	FG1G23880	cluster5	FG1G12920	cluster6
FG1G16170	cluster1	FG1G16140	cluster2	FG1G20060	cluster3	FG1G14420	cluster4	FG1G23930	cluster5	FG1G13250	cluster6
FG1G16180	cluster1	FG1G16420	cluster2	FG1G20080	cluster3	FG1G14450	cluster4	FG1G23940	cluster5	FG1G13270	cluster6
FG1G16240	cluster1	FG1G16450	cluster2	FG1G20090	cluster3	FG1G14550	cluster4	FG1G23950	cluster5	FG1G13380	cluster6
FG1G16320	cluster1	FG1G16460	cluster2	FG1G20100	cluster3	FG1G14630	cluster4	FG1G23960	cluster5	FG1G13440	cluster6
FG1G16350	cluster1	FG1G16480	cluster2	FG1G20150	cluster3	FG1G14720	cluster4	FG1G23980	cluster5	FG1G13600	cluster6
FG1G16440	cluster1	FG1G16490	cluster2	FG1G20200	cluster3	FG1G14800	cluster4	FG1G24390	cluster5	FG1G13760	cluster6
FG1G16630	cluster1	FG1G16520	cluster2	FG1G20410	cluster3	FG1G14810	cluster4	FG1G24570	cluster5	FG1G13940	cluster6
FG1G16650	cluster1	FG1G16530	cluster2	FG1G20580	cluster3	FG1G14830	cluster4	FG1G24610	cluster5	FG1G14000	cluster6
FG1G16880	cluster1	FG1G16660	cluster2	FG1G20590	cluster3	FG1G14860	cluster4	FG1G24660	cluster5	FG1G14010	cluster6
FG1G16920	cluster1	FG1G16710	cluster2	FG1G20640	cluster3	FG1G14890	cluster4	FG1G24670	cluster5	FG1G14130	cluster6
FG1G16950	cluster1	FG1G16730	cluster2	FG1G20690	cluster3	FG1G14900	cluster4	FG1G24760	cluster5	FG1G14230	cluster6
FG1G16980	cluster1	FG1G16740	cluster2	FG1G20730	cluster3	FG1G14960	cluster4	FG1G24810	cluster5	FG1G14280	cluster6
FG1G17050	cluster1	FG1G16780	cluster2	FG1G20760	cluster3	FG1G15030	cluster4	FG1G24840	cluster5	FG1G14290	cluster6
FG1G17090	cluster1	FG1G16790	cluster2	FG1G20800	cluster3	FG1G15130	cluster4	FG1G24970	cluster5	FG1G14300	cluster6
FG1G17300	cluster1	FG1G16870	cluster2	FG1G20890	cluster3	FG1G15170	cluster4	FG1G25260	cluster5	FG1G14440	cluster6
FG1G17400	cluster1	FG1G16890	cluster2	FG1G20920	cluster3	FG1G15190	cluster4	FG1G25360	cluster5	FG1G14620	cluster6
FG1G17510	cluster1	FG1G17010	cluster2	FG1G20960	cluster3	FG1G15200	cluster4	FG1G25500	cluster5	FG1G14650	cluster6
FG1G17590	cluster1	FG1G17080	cluster2	FG1G21090	cluster3	FG1G15280	cluster4	FG1G25570	cluster5	FG1G14730	cluster6
FG1G17710	cluster1	FG1G17100	cluster2	FG1G21430	cluster3	FG1G15400	cluster4	FG1G25770	cluster5	FG1G14740	cluster6
FG1G17740	cluster1	FG1G17120	cluster2	FG1G21520	cluster3	FG1G15580	cluster4	FG1G25780	cluster5	FG1G14820	cluster6
FG1G17840	cluster1	FG1G17140	cluster2	FG1G21600	cluster3	FG1G15660	cluster4	FG1G25860	cluster5	FG1G14880	cluster6
FG1G18060	cluster1	FG1G17150	cluster2	FG1G21670	cluster3	FG1G15730	cluster4	FG1G25870	cluster5	FG1G15240	cluster6
FG1G18180	cluster1	FG1G17170	cluster2	FG1G21680	cluster3	FG1G15870	cluster4	FG1G25880	cluster5	FG1G15290	cluster6
FG1G18210	cluster1	FG1G17180	cluster2	FG1G21850	cluster3	FG1G15910	cluster4	FG1G25890	cluster5	FG1G15360	cluster6
FG1G18260	cluster1	FG1G17200	cluster2	FG1G21930	cluster3	FG1G16010	cluster4	FG1G25900	cluster5	FG1G15440	cluster6
FG1G18290	cluster1	FG1G17220	cluster2	FG1G22080	cluster3	FG1G16050	cluster4	FG1G25980	cluster5	FG1G15480	cluster6
FG1G18400	cluster1	FG1G17230	cluster2	FG1G22260	cluster3	FG1G16120	cluster4	FG1G26110	cluster5	FG1G15490	cluster6
FG1G18530	cluster1	FG1G17240	cluster2	FG1G22270	cluster3	FG1G16130	cluster4	FG1G26330	cluster5	FG1G15500	cluster6
FG1G18560	cluster1	FG1G17250	cluster2	FG1G22370	cluster3	FG1G16150	cluster4	FG1G26370	cluster5	FG1G15520	cluster6
FG1G18640	cluster1	FG1G17260	cluster2	FG1G22460	cluster3	FG1G16200	cluster4	FG1G26380	cluster5	FG1G15560	cluster6
FG1G18850	cluster1	FG1G17280	cluster2	FG1G22760	cluster3	FG1G16210	cluster4	FG1G26410	cluster5	FG1G15570	cluster6
FG1G18860	cluster1	FG1G17410	cluster2	FG1G22770	cluster3	FG1G16260	cluster4	FG1G26800	cluster5	FG1G15800	cluster6
FG1G18880	cluster1	FG1G17430	cluster2	FG1G23000	cluster3	FG1G16400	cluster4	FG1G26830	cluster5	FG1G15810	cluster6
FG1G18940	cluster1	FG1G17460	cluster2	FG1G23060	cluster3	FG1G16410	cluster4	FG1G26880	cluster5	FG1G15860	cluster6
FG1G18950	cluster1	FG1G17680	cluster2	FG1G23160	cluster3	FG1G16550	cluster4	FG1G26920	cluster5	FG1G15900	cluster6
FG1G18960	cluster1	FG1G17760	cluster2	FG1G23240	cluster3	FG1G16590	cluster4	FG1G27030	cluster5	FG1G15920	cluster6
FG1G19110	cluster1	FG1G17830	cluster2	FG1G23350	cluster3	FG1G16620	cluster4	FG1G27050	cluster5	FG1G15950	cluster6
FG1G19320	cluster1	FG1G17960	cluster2	FG1G23380	cluster3	FG1G16640	cluster4	FG1G27060	cluster5	FG1G15960	cluster6
FG1G19420	cluster1	FG1G18010	cluster2	FG1G23560	cluster3	FG1G16670	cluster4	FG1G27270	cluster5	FG1G16090	cluster6
FG1G19530	cluster1	FG1G18020	cluster2	FG1G23570	cluster3	FG1G16720	cluster4	FG1G27380	cluster5	FG1G16160	cluster6
FG1G19550	cluster1	FG1G18070	cluster2	FG1G23890	cluster3	FG1G16750	cluster4	FG1G27410	cluster5	FG1G16360	cluster6
FG1G19580	cluster1	FG1G18150	cluster2	FG1G24130	cluster3	FG1G16770	cluster4	FG1G27450	cluster5	FG1G16380	cluster6
FG1G19630	cluster1	FG1G18160	cluster2	FG1G24220	cluster3	FG1G16810	cluster4	FG1G27520	cluster5	FG1G16500	cluster6
FG1G19700	cluster1	FG1G18370	cluster2	FG1G24230	cluster3	FG1G16830	cluster4	FG1G27540	cluster5	FG1G16570	cluster6
FG1G19840	cluster1	FG1G18390	cluster2	FG1G24270	cluster3	FG1G16860	cluster4	FG1G27700	cluster5	FG1G16610	cluster6
FG1G19950	cluster1	FG1G18480	cluster2	FG1G24420	cluster3	FG1G16930	cluster4	FG1G27750	cluster5	FG1G16970	cluster6
FG1G20020	cluster1	FG1G18500	cluster2	FG1G24440	cluster3	FG1G16940	cluster4	FG1G27990	cluster5	FG1G17020	cluster6
FG1G20030	cluster1	FG1G18670	cluster2	FG1G24650	cluster3	FG1G16960	cluster4	FG1G28000	cluster5	FG1G17030	cluster6
FG1G20230	cluster1	FG1G18800	cluster2	FG1G24710	cluster3	FG1G17070	cluster4	FG1G28040	cluster5	FG1G17110	cluster6
FG1G20440	cluster1	FG1G18900	cluster2	FG1G24750	cluster3	FG1G17190	cluster4	FG1G28240	cluster5	FG1G17130	cluster6
FG1G20570	cluster1	FG1G19000	cluster2	FG1G24780	cluster3	FG1G17270	cluster4	FG1G28330	cluster5	FG1G17380	cluster6
FG1G20650	cluster1	FG1G19010	cluster2	FG1G24790	cluster3	FG1G17320	cluster4	FG1G28510	cluster5	FG1G17390	cluster6
FG1G20660	cluster1	FG1G19170	cluster2	FG1G24930	cluster3	FG1G17330	cluster4	FG1G28640	cluster5	FG1G17500	cluster6
FG1G20670	cluster1	FG1G19200	cluster2	FG1G24940	cluster3	FG1G17780	cluster4	FG1G28650	cluster5	FG1G17580	cluster6
FG1G20790	cluster1	FG1G19220	cluster2	FG1G24960	cluster3	FG1G17810	cluster4	FG1G28810	cluster5	FG1G17700	cluster6
FG1G20820	cluster1	FG1G19270	cluster2	FG1G25090	cluster3	FG1G17860	cluster4	FG1G29050	cluster5	FG1G17720	cluster6
FG1G20870	cluster1	FG1G19290	cluster2	FG1G25120	cluster3	FG1G17880	cluster4	FG1G29060	cluster5	FG1G17730	cluster6
FG1G21000	cluster1	FG1G19350	cluster2	FG1G25400	cluster3	FG1G18000	cluster4	FG1G29070	cluster5	FG1G17770	cluster6
FG1G21050	cluster1	FG1G19370	cluster2	FG1G25410	cluster3	FG1G18240	cluster4	FG1G29310	cluster5	FG1G17800	cluster6
FG1G21100	cluster1	FG1G19410	cluster2	FG1G25430	cluster3	FG1G18320	cluster4	FG1G29510	cluster5	FG1G17820	cluster6
FG1G21110	cluster1	FG1G19490	cluster2	FG1G25760	cluster3	FG1G18330	cluster4	FG1G29540	cluster5	FG1G18170	cluster6
FG1G21120	cluster1	FG1G19540	cluster2	FG1G26160	cluster3	FG1G18430	cluster4	FG1G29810	cluster5	FG1G18220	cluster6
FG1G21180	cluster1	FG1G19670	cluster2	FG1G26170	cluster3	FG1G18440	cluster4	FG1G29820	cluster5	FG1G18250	cluster6
FG1G21250	cluster1	FG1G19680	cluster2	FG1G26360	cluster3	FG1G18460	cluster4	FG1G29830	cluster5	FG1G18270	cluster6
FG1G21280	cluster1	FG1G19690	cluster2	FG1G26390	cluster3	FG1G18570	cluster4	FG1G29880	cluster5	FG1G18300	cluster6
FG1G21290	cluster1	FG1G19740	cluster2	FG1G26430	cluster3	FG1G18580	cluster4	FG1G29960	cluster5	FG1G18350	cluster6
FG1G21380	cluster1	FG1G19790	cluster2	FG1G26440	cluster3	FG1G18590	cluster4	FG1G29970	cluster5	FG1G18360	cluster6
FG1G21480	cluster1	FG1G19850	cluster2	FG1G26480	cluster3	FG1G18660	cluster4	FG1G30050	cluster5	FG1G18450	cluster6
FG1G21490	cluster1	FG1G19930	cluster2	FG1G26510	cluster3	FG1G18710	cluster4	FG1G30120	cluster5	FG1G18510	cluster6
FG1G21700	cluster1	FG1G19940	cluster2	FG1G26570	cluster3	FG1G18750	cluster4	FG1G30210	cluster5	FG1G18540	cluster6
FG1G21710	cluster1	FG1G20010	cluster2	FG1G26680	cluster3	FG1G18910	cluster4	FG1G30250	cluster5	FG1G18600	cluster6
FG1G21790	cluster1	FG1G20050	cluster2	FG1G26840	cluster3	FG1G19030	cluster4	FG1G30290	cluster5	FG1G18610	cluster6
FG1G21870	cluster1	FG1G20130	cluster2	FG1G27000	cluster3	FG1G19040	cluster4	FG1G30320	cluster5	FG1G18620	cluster6
FG1G21910	cluster1	FG1G20210	cluster2	FG1G27080	cluster3	FG1G19050	cluster4	FG1G30390	cluster5	FG1G18630	cluster6
FG1G21920	cluster1	FG1G20220	cluster2	FG1G27260	cluster3	FG1G19080	cluster4	FG1G30530	cluster5	FG1G18650	cluster6
FG1G22040	cluster1	FG1G20280	cluster2	FG1G27430	cluster3	FG1G19100	cluster4	FG1G30610	cluster5	FG1G18720	cluster6
FG1G22220	cluster1	FG1G20390	cluster2	FG1G27570	cluster3	FG1G19150	cluster4	FG1G30680	cluster5	FG1G18740	cluster6
FG1G22230	cluster1	FG1G20400	cluster2	FG1G27670	cluster3	FG1G19260	cluster4	FG1G30740	cluster5	FG1G18770	cluster6
FG1G22300	cluster1	FG1G20420	cluster2	FG1G27680	cluster3	FG1G19280	cluster4	FG1G30750	cluster5	FG1G18780	cluster6
FG1G22320	cluster1	FG1G20460	cluster2	FG1G27690	cluster3	FG1G19330	cluster4	FG1G30770	cluster5	FG1G18790	cluster6
FG1G22620	cluster1	FG1G20470	cluster2	FG1G27820	cluster3	FG1G19480	cluster4	FG1G30780	cluster5	FG1G18810	cluster6
FG1G22710	cluster1	FG1G20520	cluster2	FG1G27840	cluster3	FG1G19500	cluster4	FG1G30840	cluster5	FG1G18920	cluster6
FG1G22840	cluster1	FG1G20610	cluster2	FG1G27870	cluster3	FG1G19560	cluster4	FG1G31040	cluster5	FG1G18930	cluster6
FG1G22930	cluster1	FG1G20810	cluster2	FG1G27890	cluster3	FG1G19600	cluster4	FG1G31090	cluster5	FG1G18970	cluster6
FG1G22960	cluster1	FG1G20830	cluster2	FG1G27930	cluster3	FG1G19640	cluster4	FG1G31110	cluster5	FG1G18980	cluster6
FG1G23020	cluster1	FG1G21160	cluster2	FG1G27950	cluster3	FG1G19720	cluster4	FG1G31340	cluster5	FG1G19160	cluster6
FG1G23040	cluster1	FG1G21220	cluster2	FG1G27960	cluster3	FG1G20160	cluster4	FG1G31350	cluster5	FG1G19180	cluster6
FG1G23090	cluster1	FG1G21230	cluster2	FG1G28060	cluster3	FG1G20310	cluster4	FG1G31540	cluster5	FG1G19230	cluster6
FG1G23110	cluster1	FG1G21270	cluster2	FG1G28090	cluster3	FG1G20370	cluster4	FG1G32060	cluster5	FG1G19250	cluster6
FG1G23130	cluster1	FG1G21310	cluster2	FG1G28100	cluster3	FG1G20750	cluster4	FG1G32180	cluster5	FG1G19300	cluster6
FG1G23150	cluster1	FG1G21320	cluster2	FG1G28250	cluster3	FG1G20770	cluster4	FG1G32580	cluster5	FG1G19310	cluster6
FG1G23230	cluster1	FG1G21340	cluster2	FG1G28340	cluster3	FG1G20840	cluster4	FG1G32720	cluster5	FG1G19390	cluster6
FG1G23280	cluster1	FG1G21410	cluster2	FG1G28390	cluster3	FG1G20910	cluster4	FG1G32770	cluster5	FG1G19510	cluster6
FG1G23430	cluster1	FG1G21470	cluster2	FG1G28480	cluster3	FG1G20930	cluster4	FG1G32850	cluster5	FG1G19590	cluster6
FG1G23440	cluster1	FG1G21650	cluster2	FG1G28540	cluster3	FG1G20970	cluster4	FG1G32860	cluster5	FG1G19620	cluster6
FG1G23450	cluster1	FG1G21960	cluster2	FG1G28550	cluster3	FG1G20990	cluster4	FG1G32980	cluster5	FG1G19710	cluster6
FG1G23520	cluster1	FG1G22090	cluster2	FG1G28930	cluster3	FG1G21040	cluster4	FG1G33440	cluster5	FG1G19960	cluster6
FG1G23540	cluster1	FG1G22140	cluster2	FG1G29010	cluster3	FG1G21080	cluster4	FG1G33470	cluster5	FG1G19980	cluster6
FG1G23600	cluster1	FG1G22250	cluster2	FG1G29030	cluster3	FG1G21130	cluster4	FG1G33480	cluster5	FG1G20000	cluster6
FG1G23660	cluster1	FG1G22280	cluster2	FG1G29090	cluster3	FG1G21140	cluster4	FG1G33580	cluster5	FG1G20250	cluster6
FG1G23720	cluster1	FG1G22290	cluster2	FG1G29140	cluster3	FG1G21240	cluster4	FG1G33610	cluster5	FG1G20380	cluster6
FG1G23740	cluster1	FG1G22310	cluster2	FG1G29370	cluster3	FG1G21260	cluster4	FG1G33670	cluster5	FG1G20430	cluster6
FG1G23780	cluster1	FG1G22360	cluster2	FG1G29570	cluster3	FG1G21400	cluster4	FG1G33720	cluster5	FG1G20450	cluster6
FG1G23800	cluster1	FG1G22420	cluster2	FG1G29790	cluster3	FG1G21420	cluster4	FG1G34040	cluster5	FG1G20480	cluster6
FG1G24010	cluster1	FG1G22490	cluster2	FG1G29800	cluster3	FG1G21530	cluster4	FG1G34060	cluster5	FG1G20490	cluster6
FG1G24020	cluster1	FG1G22500	cluster2	FG1G29840	cluster3	FG1G21560	cluster4	FG1G34330	cluster5	FG1G20540	cluster6
FG1G24030	cluster1	FG1G22510	cluster2	FG1G29860	cluster3	FG1G21660	cluster4	FG1G34390	cluster5	FG1G20600	cluster6
FG1G24140	cluster1	FG1G22550	cluster2	FG1G30140	cluster3	FG1G21780	cluster4	FG1G34400	cluster5	FG1G20850	cluster6
FG1G24300	cluster1	FG1G22600	cluster2	FG1G30360	cluster3	FG1G21800	cluster4	FG1G34440	cluster5	FG1G20860	cluster6
FG1G24400	cluster1	FG1G22630	cluster2	FG1G30370	cluster3	FG1G21820	cluster4	FG1G34620	cluster5	FG1G20980	cluster6
FG1G24450	cluster1	FG1G22750	cluster2	FG1G30440	cluster3	FG1G21880	cluster4	FG1G34630	cluster5	FG1G21010	cluster6
FG1G24530	cluster1	FG1G22780	cluster2	FG1G30460	cluster3	FG1G21890	cluster4	FG1G34920	cluster5	FG1G21020	cluster6
FG1G24730	cluster1	FG1G22860	cluster2	FG1G30480	cluster3	FG1G21950	cluster4	FG1G34930	cluster5	FG1G21060	cluster6
FG1G24800	cluster1	FG1G22880	cluster2	FG1G30500	cluster3	FG1G22000	cluster4	FG1G34980	cluster5	FG1G21070	cluster6
FG1G24900	cluster1	FG1G22890	cluster2	FG1G30510	cluster3	FG1G22010	cluster4	FG1G35070	cluster5	FG1G21330	cluster6
FG1G25000	cluster1	FG1G22900	cluster2	FG1G30760	cluster3	FG1G22020	cluster4	FG1G35130	cluster5	FG1G21500	cluster6
FG1G25170	cluster1	FG1G23030	cluster2	FG1G30800	cluster3	FG1G22100	cluster4	FG1G35270	cluster5	FG1G21550	cluster6
FG1G25220	cluster1	FG1G23100	cluster2	FG1G30940	cluster3	FG1G22110	cluster4	FG1G35280	cluster5	FG1G21570	cluster6
FG1G25420	cluster1	FG1G23180	cluster2	FG1G30960	cluster3	FG1G22120	cluster4	FG1G35390	cluster5	FG1G21730	cluster6
FG1G25450	cluster1	FG1G23260	cluster2	FG1G30970	cluster3	FG1G22180	cluster4	FG1G35400	cluster5	FG1G21760	cluster6
FG1G25510	cluster1	FG1G23310	cluster2	FG1G30990	cluster3	FG1G22190	cluster4	FG1G35440	cluster5	FG1G21770	cluster6
FG1G25600	cluster1	FG1G23460	cluster2	FG1G31170	cluster3	FG1G22340	cluster4	FG1G35450	cluster5	FG1G21810	cluster6
FG1G25640	cluster1	FG1G23470	cluster2	FG1G31180	cluster3	FG1G22390	cluster4	FG1G35480	cluster5	FG1G21970	cluster6
FG1G25680	cluster1	FG1G23530	cluster2	FG1G31380	cluster3	FG1G22590	cluster4	FG1G35540	cluster5	FG1G21980	cluster6
FG1G25720	cluster1	FG1G23580	cluster2	FG1G31410	cluster3	FG1G22800	cluster4	FG1G35550	cluster5	FG1G21990	cluster6
FG1G25730	cluster1	FG1G23610	cluster2	FG1G31630	cluster3	FG1G22820	cluster4	FG1G35560	cluster5	FG1G22050	cluster6
FG1G25740	cluster1	FG1G23630	cluster2	FG1G31640	cluster3	FG1G22830	cluster4	FG1G35900	cluster5	FG1G22070	cluster6
FG1G25750	cluster1	FG1G23710	cluster2	FG1G31650	cluster3	FG1G22950	cluster4	FG1G35940	cluster5	FG1G22170	cluster6
FG1G26060	cluster1	FG1G23830	cluster2	FG1G31660	cluster3	FG1G23300	cluster4	FG1G36070	cluster5	FG1G22200	cluster6
FG1G26080	cluster1	FG1G23970	cluster2	FG1G31740	cluster3	FG1G23330	cluster4	FG1G36080	cluster5	FG1G22210	cluster6
FG1G26140	cluster1	FG1G24040	cluster2	FG1G31930	cluster3	FG1G23340	cluster4	FG1G36100	cluster5	FG1G22350	cluster6
FG1G26200	cluster1	FG1G24240	cluster2	FG1G32080	cluster3	FG1G23360	cluster4	FG1G36110	cluster5	FG1G22530	cluster6
FG1G26420	cluster1	FG1G24260	cluster2	FG1G32090	cluster3	FG1G23480	cluster4	FG1G36120	cluster5	FG1G22540	cluster6
FG1G26580	cluster1	FG1G24280	cluster2	FG1G32100	cluster3	FG1G23670	cluster4	FG1G36410	cluster5	FG1G22560	cluster6
FG1G26590	cluster1	FG1G24310	cluster2	FG1G32110	cluster3	FG1G23700	cluster4	FG1G36830	cluster5	FG1G22570	cluster6
FG1G26620	cluster1	FG1G24340	cluster2	FG1G32130	cluster3	FG1G23760	cluster4	FG1G36870	cluster5	FG1G22660	cluster6
FG1G26930	cluster1	FG1G24360	cluster2	FG1G32150	cluster3	FG1G23810	cluster4	FG1G36990	cluster5	FG1G22720	cluster6
FG1G26950	cluster1	FG1G24410	cluster2	FG1G32160	cluster3	FG1G23840	cluster4	FG1G37380	cluster5	FG1G22790	cluster6
FG1G26960	cluster1	FG1G24510	cluster2	FG1G32170	cluster3	FG1G23910	cluster4	FG1G37390	cluster5	FG1G22850	cluster6
FG1G27010	cluster1	FG1G24550	cluster2	FG1G32190	cluster3	FG1G24050	cluster4	FG1G37530	cluster5	FG1G22870	cluster6
FG1G27110	cluster1	FG1G24850	cluster2	FG1G32200	cluster3	FG1G24060	cluster4	FG1G37570	cluster5	FG1G22910	cluster6
FG1G27200	cluster1	FG1G24880	cluster2	FG1G32250	cluster3	FG1G24090	cluster4	FG1G37760	cluster5	FG1G22920	cluster6
FG1G27440	cluster1	FG1G24910	cluster2	FG1G32350	cluster3	FG1G24120	cluster4	FG1G37820	cluster5	FG1G22980	cluster6
FG1G28020	cluster1	FG1G24920	cluster2	FG1G32440	cluster3	FG1G24190	cluster4	FG1G37890	cluster5	FG1G23010	cluster6
FG1G28110	cluster1	FG1G25020	cluster2	FG1G32450	cluster3	FG1G24290	cluster4	FG1G37950	cluster5	FG1G23050	cluster6
FG1G28120	cluster1	FG1G25050	cluster2	FG1G32520	cluster3	FG1G24370	cluster4	FG1G38080	cluster5	FG1G23080	cluster6
FG1G28300	cluster1	FG1G25190	cluster2	FG1G32530	cluster3	FG1G24380	cluster4	FG1G38090	cluster5	FG1G23120	cluster6
FG1G28420	cluster1	FG1G25310	cluster2	FG1G32570	cluster3	FG1G24490	cluster4	FG1G38110	cluster5	FG1G23190	cluster6
FG1G28460	cluster1	FG1G25320	cluster2	FG1G32590	cluster3	FG1G24770	cluster4	FG1G38240	cluster5	FG1G23220	cluster6
FG1G28520	cluster1	FG1G25340	cluster2	FG1G32670	cluster3	FG1G24820	cluster4	FG1G38340	cluster5	FG1G23290	cluster6
FG1G28680	cluster1	FG1G25460	cluster2	FG1G33230	cluster3	FG1G24830	cluster4	FG1G38350	cluster5	FG1G23320	cluster6
FG1G28710	cluster1	FG1G25520	cluster2	FG1G33290	cluster3	FG1G24950	cluster4	FG1G38380	cluster5	FG1G23400	cluster6
FG1G28760	cluster1	FG1G25530	cluster2	FG1G33340	cluster3	FG1G24990	cluster4	FG1G38400	cluster5	FG1G23420	cluster6
FG1G28830	cluster1	FG1G25550	cluster2	FG1G33350	cluster3	FG1G25060	cluster4	FG1G38490	cluster5	FG1G23490	cluster6
FG1G28900	cluster1	FG1G25710	cluster2	FG1G33520	cluster3	FG1G25070	cluster4	FG1G38510	cluster5	FG1G23620	cluster6
FG1G28970	cluster1	FG1G25800	cluster2	FG1G33570	cluster3	FG1G25140	cluster4	FG1G38520	cluster5	FG1G23640	cluster6
FG1G28990	cluster1	FG1G25830	cluster2	FG1G33740	cluster3	FG1G25200	cluster4	FG1G38760	cluster5	FG1G23690	cluster6
FG1G29170	cluster1	FG1G25920	cluster2	FG1G33810	cluster3	FG1G25210	cluster4	FG1G39110	cluster5	FG1G23750	cluster6
FG1G29180	cluster1	FG1G26020	cluster2	FG1G33850	cluster3	FG1G25230	cluster4	FG1G39130	cluster5	FG1G23820	cluster6
FG1G29230	cluster1	FG1G26040	cluster2	FG1G33870	cluster3	FG1G25250	cluster4	FG1G39170	cluster5	FG1G23850	cluster6
FG1G29250	cluster1	FG1G26180	cluster2	FG1G33910	cluster3	FG1G25270	cluster4	FG1G39220	cluster5	FG1G23860	cluster6
FG1G29320	cluster1	FG1G26230	cluster2	FG1G34010	cluster3	FG1G25290	cluster4	FG1G39260	cluster5	FG1G24100	cluster6
FG1G29330	cluster1	FG1G26240	cluster2	FG1G34160	cluster3	FG1G25300	cluster4	FG1G39570	cluster5	FG1G24110	cluster6
FG1G29440	cluster1	FG1G26270	cluster2	FG1G34170	cluster3	FG1G25350	cluster4	FG1G39590	cluster5	FG1G24160	cluster6
FG1G29460	cluster1	FG1G26300	cluster2	FG1G34230	cluster3	FG1G25560	cluster4	FG1G39730	cluster5	FG1G24170	cluster6
FG1G29480	cluster1	FG1G26320	cluster2	FG1G34340	cluster3	FG1G25590	cluster4	FG1G39750	cluster5	FG1G24180	cluster6
FG1G29530	cluster1	FG1G26610	cluster2	FG1G34460	cluster3	FG1G25940	cluster4	FG1G39780	cluster5	FG1G24200	cluster6
FG1G29560	cluster1	FG1G26660	cluster2	FG1G34480	cluster3	FG1G25960	cluster4	FG1G39920	cluster5	FG1G24210	cluster6
FG1G29700	cluster1	FG1G26710	cluster2	FG1G34530	cluster3	FG1G26030	cluster4	FG1G39950	cluster5	FG1G24350	cluster6
FG1G29710	cluster1	FG1G26900	cluster2	FG1G34540	cluster3	FG1G26050	cluster4	FG1G40060	cluster5	FG1G24480	cluster6
FG1G29760	cluster1	FG1G26910	cluster2	FG1G34550	cluster3	FG1G26130	cluster4	FG1G40100	cluster5	FG1G24640	cluster6
FG1G30070	cluster1	FG1G26980	cluster2	FG1G34570	cluster3	FG1G26290	cluster4	FG1G40130	cluster5	FG1G24700	cluster6
FG1G30080	cluster1	FG1G27040	cluster2	FG1G34740	cluster3	FG1G26310	cluster4	FG1G40160	cluster5	FG1G24720	cluster6
FG1G30340	cluster1	FG1G27100	cluster2	FG1G34790	cluster3	FG1G26340	cluster4	FG1G40190	cluster5	FG1G24740	cluster6
FG1G30550	cluster1	FG1G27190	cluster2	FG1G34830	cluster3	FG1G26350	cluster4	FG1G40220	cluster5	FG1G25010	cluster6
FG1G30560	cluster1	FG1G27220	cluster2	FG1G35160	cluster3	FG1G26470	cluster4	FG1G40230	cluster5	FG1G25040	cluster6
FG1G30590	cluster1	FG1G27250	cluster2	FG1G35210	cluster3	FG1G26540	cluster4	FG1G40320	cluster5	FG1G25080	cluster6
FG1G30640	cluster1	FG1G27390	cluster2	FG1G35650	cluster3	FG1G26550	cluster4	FG1G40510	cluster5	FG1G25240	cluster6
FG1G30670	cluster1	FG1G27470	cluster2	FG1G35660	cluster3	FG1G26600	cluster4	FG1G40530	cluster5	FG1G25280	cluster6
FG1G30710	cluster1	FG1G27480	cluster2	FG1G35730	cluster3	FG1G26640	cluster4	FG1G40760	cluster5	FG1G25330	cluster6
FG1G30720	cluster1	FG1G27760	cluster2	FG1G35770	cluster3	FG1G26720	cluster4	FG1G40800	cluster5	FG1G25370	cluster6
FG1G30730	cluster1	FG1G27860	cluster2	FG1G35780	cluster3	FG1G26730	cluster4	FG1G40810	cluster5	FG1G25470	cluster6
FG1G30860	cluster1	FG1G28070	cluster2	FG1G35790	cluster3	FG1G26740	cluster4	FG1G40850	cluster5	FG1G25490	cluster6
FG1G31020	cluster1	FG1G28080	cluster2	FG1G35810	cluster3	FG1G26750	cluster4	FG1G40860	cluster5	FG1G25580	cluster6
FG1G31050	cluster1	FG1G28160	cluster2	FG1G35850	cluster3	FG1G26760	cluster4	FG1G41020	cluster5	FG1G25610	cluster6
FG1G31220	cluster1	FG1G28180	cluster2	FG1G35910	cluster3	FG1G26770	cluster4	FG1G41260	cluster5	FG1G25620	cluster6
FG1G31240	cluster1	FG1G28320	cluster2	FG1G36250	cluster3	FG1G26790	cluster4	FG1G41270	cluster5	FG1G25660	cluster6
FG1G31270	cluster1	FG1G28380	cluster2	FG1G36370	cluster3	FG1G26860	cluster4	FG1G41410	cluster5	FG1G25670	cluster6
FG1G31280	cluster1	FG1G28530	cluster2	FG1G36380	cluster3	FG1G26890	cluster4	FG1G41440	cluster5	FG1G25820	cluster6
FG1G31360	cluster1	FG1G28610	cluster2	FG1G36430	cluster3	FG1G27130	cluster4	FG1G41500	cluster5	FG1G26000	cluster6
FG1G31520	cluster1	FG1G28630	cluster2	FG1G36450	cluster3	FG1G27140	cluster4	FG1G41510	cluster5	FG1G26070	cluster6
FG1G31550	cluster1	FG1G28780	cluster2	FG1G36460	cluster3	FG1G27150	cluster4	FG1G41760	cluster5	FG1G26250	cluster6
FG1G31710	cluster1	FG1G28870	cluster2	FG1G36630	cluster3	FG1G27160	cluster4	FG1G41900	cluster5	FG1G26280	cluster6
FG1G31720	cluster1	FG1G28880	cluster2	FG1G36650	cluster3	FG1G27180	cluster4	FG1G42200	cluster5	FG1G26520	cluster6
FG1G31780	cluster1	FG1G28910	cluster2	FG1G36660	cluster3	FG1G27240	cluster4	FG1G42520	cluster5	FG1G26560	cluster6
FG1G31860	cluster1	FG1G29000	cluster2	FG1G36960	cluster3	FG1G27300	cluster4	FG1G42610	cluster5	FG1G26780	cluster6
FG1G31870	cluster1	FG1G29120	cluster2	FG1G37030	cluster3	FG1G27310	cluster4	FG1G42750	cluster5	FG1G26940	cluster6
FG1G32280	cluster1	FG1G29220	cluster2	FG1G37070	cluster3	FG1G27320	cluster4	FG1G42970	cluster5	FG1G27020	cluster6
FG1G32360	cluster1	FG1G29260	cluster2	FG1G37140	cluster3	FG1G27340	cluster4	FG1G43000	cluster5	FG1G27070	cluster6
FG1G32380	cluster1	FG1G29340	cluster2	FG1G37150	cluster3	FG1G27360	cluster4	FG1G43310	cluster5	FG1G27090	cluster6
FG1G32650	cluster1	FG1G29470	cluster2	FG1G37180	cluster3	FG1G27400	cluster4	FG1G43380	cluster5	FG1G27170	cluster6
FG1G32660	cluster1	FG1G29610	cluster2	FG1G37220	cluster3	FG1G27500	cluster4	FG1G43490	cluster5	FG1G27210	cluster6
FG1G32690	cluster1	FG1G29620	cluster2	FG1G37230	cluster3	FG1G27510	cluster4	FG1G43530	cluster5	FG1G27230	cluster6
FG1G32880	cluster1	FG1G29630	cluster2	FG1G37240	cluster3	FG1G27530	cluster4	FG1G43570	cluster5	FG1G27280	cluster6
FG1G32890	cluster1	FG1G29660	cluster2	FG1G37400	cluster3	FG1G27560	cluster4	FG1G43600	cluster5	FG1G27290	cluster6
FG1G33040	cluster1	FG1G29670	cluster2	FG1G37420	cluster3	FG1G27590	cluster4	FG1G43850	cluster5	FG1G27330	cluster6
FG1G33060	cluster1	FG1G29680	cluster2	FG1G37450	cluster3	FG1G27610	cluster4	FG1G43940	cluster5	FG1G27490	cluster6
FG1G33120	cluster1	FG1G29850	cluster2	FG1G37550	cluster3	FG1G27620	cluster4	FG1G44140	cluster5	FG1G27600	cluster6
FG1G33130	cluster1	FG1G29900	cluster2	FG1G37580	cluster3	FG1G27650	cluster4	FG1G44200	cluster5	FG1G27720	cluster6
FG1G33750	cluster1	FG1G29920	cluster2	FG1G37700	cluster3	FG1G27660	cluster4	FG1G44220	cluster5	FG1G27780	cluster6
FG1G33770	cluster1	FG1G29980	cluster2	FG1G37710	cluster3	FG1G27730	cluster4	FG1G44350	cluster5	FG1G27830	cluster6
FG1G33980	cluster1	FG1G30000	cluster2	FG1G37920	cluster3	FG1G27740	cluster4	FG1G44360	cluster5	FG1G27900	cluster6
FG1G34240	cluster1	FG1G30010	cluster2	FG1G37960	cluster3	FG1G27770	cluster4	FG1G44380	cluster5	FG1G27910	cluster6
FG1G34780	cluster1	FG1G30040	cluster2	FG1G37970	cluster3	FG1G27790	cluster4	FG1G44460	cluster5	FG1G28150	cluster6
FG1G35000	cluster1	FG1G30110	cluster2	FG1G38020	cluster3	FG1G27810	cluster4	FG1G44490	cluster5	FG1G28230	cluster6
FG1G35050	cluster1	FG1G30130	cluster2	FG1G38130	cluster3	FG1G27970	cluster4	FG1G44510	cluster5	FG1G28260	cluster6
FG1G35080	cluster1	FG1G30220	cluster2	FG1G38170	cluster3	FG1G27980	cluster4	FG1G44600	cluster5	FG1G28270	cluster6
FG1G35150	cluster1	FG1G30230	cluster2	FG1G38440	cluster3	FG1G28010	cluster4	FG1G44620	cluster5	FG1G28280	cluster6
FG1G35350	cluster1	FG1G30280	cluster2	FG1G38500	cluster3	FG1G28490	cluster4	FG1G44690	cluster5	FG1G28360	cluster6
FG1G35620	cluster1	FG1G30410	cluster2	FG1G38720	cluster3	FG1G28740	cluster4	FG1G44790	cluster5	FG1G28410	cluster6
FG1G35860	cluster1	FG1G30450	cluster2	FG1G38770	cluster3	FG1G28820	cluster4	FG1G44800	cluster5	FG1G28440	cluster6
FG1G35870	cluster1	FG1G30520	cluster2	FG1G38820	cluster3	FG1G28840	cluster4	FG1G44810	cluster5	FG1G28450	cluster6
FG1G35880	cluster1	FG1G30580	cluster2	FG1G39210	cluster3	FG1G28860	cluster4	FG1G44820	cluster5	FG1G28570	cluster6
FG1G35890	cluster1	FG1G30620	cluster2	FG1G39270	cluster3	FG1G28890	cluster4	FG1G44890	cluster5	FG1G28590	cluster6
FG1G35990	cluster1	FG1G30650	cluster2	FG1G39310	cluster3	FG1G28950	cluster4	FG1G44930	cluster5	FG1G28600	cluster6
FG1G36030	cluster1	FG1G30870	cluster2	FG1G39450	cluster3	FG1G28960	cluster4	FG1G45250	cluster5	FG1G28690	cluster6
FG1G36160	cluster1	FG1G30900	cluster2	FG1G39560	cluster3	FG1G29110	cluster4	FG1G45260	cluster5	FG1G28700	cluster6
FG1G36180	cluster1	FG1G30920	cluster2	FG1G39770	cluster3	FG1G29210	cluster4	FG1G45330	cluster5	FG1G28720	cluster6
FG1G36200	cluster1	FG1G31140	cluster2	FG1G40090	cluster3	FG1G29280	cluster4	FG1G45370	cluster5	FG1G28730	cluster6
FG1G36340	cluster1	FG1G31210	cluster2	FG1G40110	cluster3	FG1G29290	cluster4	FG1G45550	cluster5	FG1G28750	cluster6
FG1G36520	cluster1	FG1G31230	cluster2	FG1G40140	cluster3	FG1G29300	cluster4	FG1G45560	cluster5	FG1G28770	cluster6
FG1G36560	cluster1	FG1G31430	cluster2	FG1G40150	cluster3	FG1G29380	cluster4	FG1G45670	cluster5	FG1G28790	cluster6
FG1G36580	cluster1	FG1G31500	cluster2	FG1G40200	cluster3	FG1G29490	cluster4	FG1G45680	cluster5	FG1G28800	cluster6
FG1G36610	cluster1	FG1G31530	cluster2	FG1G40210	cluster3	FG1G29500	cluster4	FG1G45830	cluster5	FG1G28940	cluster6
FG1G36710	cluster1	FG1G31580	cluster2	FG1G40350	cluster3	FG1G29720	cluster4	FG1G46250	cluster5	FG1G28980	cluster6
FG1G36790	cluster1	FG1G31620	cluster2	FG1G40380	cluster3	FG1G29730	cluster4	FG1G46360	cluster5	FG1G29130	cluster6
FG1G36800	cluster1	FG1G31670	cluster2	FG1G40570	cluster3	FG1G29770	cluster4	FG1G46370	cluster5	FG1G29150	cluster6
FG1G36810	cluster1	FG1G31770	cluster2	FG1G40680	cluster3	FG1G29870	cluster4	FG1G46680	cluster5	FG1G29190	cluster6
FG1G36850	cluster1	FG1G31840	cluster2	FG1G40690	cluster3	FG1G29940	cluster4	FG1G46990	cluster5	FG1G29200	cluster6
FG1G36860	cluster1	FG1G31850	cluster2	FG1G40700	cluster3	FG1G30150	cluster4	FG1G47010	cluster5	FG1G29270	cluster6
FG1G36950	cluster1	FG1G31890	cluster2	FG1G40710	cluster3	FG1G30260	cluster4	FG1G47020	cluster5	FG1G29350	cluster6
FG1G36970	cluster1	FG1G31910	cluster2	FG1G40730	cluster3	FG1G30270	cluster4	FG1G47160	cluster5	FG1G29400	cluster6
FG1G37060	cluster1	FG1G32070	cluster2	FG1G40880	cluster3	FG1G30300	cluster4	FG1G47300	cluster5	FG1G29410	cluster6
FG1G37620	cluster1	FG1G32410	cluster2	FG1G40910	cluster3	FG1G30330	cluster4	FG1G47330	cluster5	FG1G29430	cluster6
FG1G37810	cluster1	FG1G32430	cluster2	FG1G40930	cluster3	FG1G30490	cluster4	FG1G47450	cluster5	FG1G29450	cluster6
FG1G38030	cluster1	FG1G32490	cluster2	FG1G40940	cluster3	FG1G30660	cluster4	FG1G47520	cluster5	FG1G29520	cluster6
FG1G38060	cluster1	FG1G32500	cluster2	FG1G40950	cluster3	FG1G30810	cluster4	FG1G47780	cluster5	FG1G29590	cluster6
FG1G38190	cluster1	FG1G32640	cluster2	FG1G41110	cluster3	FG1G31070	cluster4	FG1G47790	cluster5	FG1G29600	cluster6
FG1G38330	cluster1	FG1G32730	cluster2	FG1G41130	cluster3	FG1G31190	cluster4	FG1G47810	cluster5	FG1G29640	cluster6
FG1G38460	cluster1	FG1G32740	cluster2	FG1G41280	cluster3	FG1G31200	cluster4	FG1G48060	cluster5	FG1G29650	cluster6
FG1G38700	cluster1	FG1G32900	cluster2	FG1G41420	cluster3	FG1G31290	cluster4	FG1G48400	cluster5	FG1G29690	cluster6
FG1G38830	cluster1	FG1G32920	cluster2	FG1G41460	cluster3	FG1G31310	cluster4	FG1G48450	cluster5	FG1G29740	cluster6
FG1G38860	cluster1	FG1G33030	cluster2	FG1G41520	cluster3	FG1G31460	cluster4	FG1G48670	cluster5	FG1G30090	cluster6
FG1G38940	cluster1	FG1G33180	cluster2	FG1G41560	cluster3	FG1G31570	cluster4	FG1G48720	cluster5	FG1G30160	cluster6
FG1G38950	cluster1	FG1G33280	cluster2	FG1G41960	cluster3	FG1G31610	cluster4	FG1G49320	cluster5	FG1G30180	cluster6
FG1G39030	cluster1	FG1G33410	cluster2	FG1G41990	cluster3	FG1G31760	cluster4	FG1G49730	cluster5	FG1G30190	cluster6
FG1G39060	cluster1	FG1G33450	cluster2	FG1G42150	cluster3	FG1G31790	cluster4	FG1G49760	cluster5	FG1G30200	cluster6
FG1G39140	cluster1	FG1G33460	cluster2	FG1G42160	cluster3	FG1G31820	cluster4	FG1G49770	cluster5	FG1G30310	cluster6
FG1G39280	cluster1	FG1G33540	cluster2	FG1G42290	cluster3	FG1G31830	cluster4	FG1G50000	cluster5	FG1G30540	cluster6
FG1G39350	cluster1	FG1G33620	cluster2	FG1G42300	cluster3	FG1G31920	cluster4	FG1G50110	cluster5	FG1G30600	cluster6
FG1G39400	cluster1	FG1G33630	cluster2	FG1G42320	cluster3	FG1G31980	cluster4	FG1G50170	cluster5	FG1G30850	cluster6
FG1G39410	cluster1	FG1G33660	cluster2	FG1G42420	cluster3	FG1G31990	cluster4	FG1G50190	cluster5	FG1G30890	cluster6
FG1G39580	cluster1	FG1G33790	cluster2	FG1G42500	cluster3	FG1G32020	cluster4	FG1G50530	cluster5	FG1G31010	cluster6
FG1G40250	cluster1	FG1G33940	cluster2	FG1G42510	cluster3	FG1G32030	cluster4	FG1G50730	cluster5	FG1G31030	cluster6
FG1G40360	cluster1	FG1G33970	cluster2	FG1G42540	cluster3	FG1G32210	cluster4	FG1G50900	cluster5	FG1G31080	cluster6
FG1G40420	cluster1	FG1G34020	cluster2	FG1G42570	cluster3	FG1G32300	cluster4	FG1G50980	cluster5	FG1G31100	cluster6
FG1G40440	cluster1	FG1G34030	cluster2	FG1G42690	cluster3	FG1G32310	cluster4	FG1G51080	cluster5	FG1G31160	cluster6
FG1G40450	cluster1	FG1G34050	cluster2	FG1G42910	cluster3	FG1G32330	cluster4	FG1G51250	cluster5	FG1G31260	cluster6
FG1G40520	cluster1	FG1G34100	cluster2	FG1G42920	cluster3	FG1G32420	cluster4	FG1G51300	cluster5	FG1G31370	cluster6
FG1G40560	cluster1	FG1G34130	cluster2	FG1G42940	cluster3	FG1G32460	cluster4	FG1G51390	cluster5	FG1G31400	cluster6
FG1G40780	cluster1	FG1G34150	cluster2	FG1G42950	cluster3	FG1G32470	cluster4	FG1G51400	cluster5	FG1G31440	cluster6
FG1G40830	cluster1	FG1G34280	cluster2	FG1G42960	cluster3	FG1G32510	cluster4	FG1G51420	cluster5	FG1G31450	cluster6
FG1G40970	cluster1	FG1G34300	cluster2	FG1G43080	cluster3	FG1G32540	cluster4	FG1G51510	cluster5	FG1G31470	cluster6
FG1G41390	cluster1	FG1G34420	cluster2	FG1G43100	cluster3	FG1G32700	cluster4	FG1G51540	cluster5	FG1G31510	cluster6
FG1G41530	cluster1	FG1G34500	cluster2	FG1G43140	cluster3	FG1G32710	cluster4	FG1G51550	cluster5	FG1G31560	cluster6
FG1G41550	cluster1	FG1G34640	cluster2	FG1G43250	cluster3	FG1G32760	cluster4	FG1G51560	cluster5	FG1G31590	cluster6
FG1G41590	cluster1	FG1G34680	cluster2	FG1G43320	cluster3	FG1G32820	cluster4	FG1G51670	cluster5	FG1G31600	cluster6
FG1G41660	cluster1	FG1G34810	cluster2	FG1G43430	cluster3	FG1G32840	cluster4	FG1G51810	cluster5	FG1G31800	cluster6
FG1G41780	cluster1	FG1G34820	cluster2	FG1G43440	cluster3	FG1G32870	cluster4	FG1G51950	cluster5	FG1G32040	cluster6
FG1G41810	cluster1	FG1G35040	cluster2	FG1G43460	cluster3	FG1G32910	cluster4	FG1G52030	cluster5	FG1G32050	cluster6
FG1G41850	cluster1	FG1G35060	cluster2	FG1G43500	cluster3	FG1G33010	cluster4	FG1G52050	cluster5	FG1G32320	cluster6
FG1G41880	cluster1	FG1G35110	cluster2	FG1G43560	cluster3	FG1G33020	cluster4	FG1G52160	cluster5	FG1G32340	cluster6
FG1G41890	cluster1	FG1G35320	cluster2	FG1G43580	cluster3	FG1G33140	cluster4	FG1G52180	cluster5	FG1G32480	cluster6
FG1G41910	cluster1	FG1G35330	cluster2	FG1G43640	cluster3	FG1G33270	cluster4	FG1G52190	cluster5	FG1G32550	cluster6
FG1G41920	cluster1	FG1G35510	cluster2	FG1G43660	cluster3	FG1G33300	cluster4	FG1G52220	cluster5	FG1G32680	cluster6
FG1G42040	cluster1	FG1G35530	cluster2	FG1G43710	cluster3	FG1G33310	cluster4	FG1G52230	cluster5	FG1G32780	cluster6
FG1G42260	cluster1	FG1G35590	cluster2	FG1G43770	cluster3	FG1G33320	cluster4	FG1G52250	cluster5	FG1G32940	cluster6
FG1G42280	cluster1	FG1G35630	cluster2	FG1G43790	cluster3	FG1G33330	cluster4	FG1G52600	cluster5	FG1G33000	cluster6
FG1G42430	cluster1	FG1G35800	cluster2	FG1G43880	cluster3	FG1G33360	cluster4	FG1G52740	cluster5	FG1G33050	cluster6
FG1G42580	cluster1	FG1G36000	cluster2	FG1G43950	cluster3	FG1G33390	cluster4	FG1G52770	cluster5	FG1G33070	cluster6
FG1G42630	cluster1	FG1G36010	cluster2	FG1G43960	cluster3	FG1G33420	cluster4	FG1G52830	cluster5	FG1G33080	cluster6
FG1G42650	cluster1	FG1G36020	cluster2	FG1G44020	cluster3	FG1G33430	cluster4	FG1G53210	cluster5	FG1G33090	cluster6
FG1G42730	cluster1	FG1G36050	cluster2	FG1G44040	cluster3	FG1G33490	cluster4	FG1G53240	cluster5	FG1G33160	cluster6
FG1G42760	cluster1	FG1G36090	cluster2	FG1G44070	cluster3	FG1G33510	cluster4	FG1G53260	cluster5	FG1G33220	cluster6
FG1G42790	cluster1	FG1G36130	cluster2	FG1G44090	cluster3	FG1G33560	cluster4	FG1G53370	cluster5	FG1G33250	cluster6
FG1G42800	cluster1	FG1G36140	cluster2	FG1G44100	cluster3	FG1G33640	cluster4	FG1G53410	cluster5	FG1G33260	cluster6
FG1G42860	cluster1	FG1G36150	cluster2	FG1G44170	cluster3	FG1G33650	cluster4	FG1G53450	cluster5	FG1G33370	cluster6
FG1G43130	cluster1	FG1G36210	cluster2	FG1G44260	cluster3	FG1G33690	cluster4	FG1G53600	cluster5	FG1G33400	cluster6
FG1G43170	cluster1	FG1G36360	cluster2	FG1G44280	cluster3	FG1G33700	cluster4	FG1G53620	cluster5	FG1G33550	cluster6
FG1G43200	cluster1	FG1G36500	cluster2	FG1G44310	cluster3	FG1G33730	cluster4	FG1G53880	cluster5	FG1G33590	cluster6
FG1G43290	cluster1	FG1G36570	cluster2	FG1G44420	cluster3	FG1G33780	cluster4	FG1G53960	cluster5	FG1G33830	cluster6
FG1G43360	cluster1	FG1G36670	cluster2	FG1G44470	cluster3	FG1G33820	cluster4	FG1G54000	cluster5	FG1G33990	cluster6
FG1G43390	cluster1	FG1G36680	cluster2	FG1G44640	cluster3	FG1G34070	cluster4	FG1G54460	cluster5	FG1G34090	cluster6
FG1G43520	cluster1	FG1G36840	cluster2	FG1G44660	cluster3	FG1G34110	cluster4	FG2G00310	cluster5	FG1G34220	cluster6
FG1G43550	cluster1	FG1G36890	cluster2	FG1G44700	cluster3	FG1G34210	cluster4	FG2G00330	cluster5	FG1G34250	cluster6
FG1G43590	cluster1	FG1G37000	cluster2	FG1G44730	cluster3	FG1G34260	cluster4	FG2G00340	cluster5	FG1G34270	cluster6
FG1G44060	cluster1	FG1G37050	cluster2	FG1G44750	cluster3	FG1G34310	cluster4	FG2G00370	cluster5	FG1G34290	cluster6
FG1G44270	cluster1	FG1G37080	cluster2	FG1G44760	cluster3	FG1G34350	cluster4	FG2G00380	cluster5	FG1G34470	cluster6
FG1G44320	cluster1	FG1G37090	cluster2	FG1G44910	cluster3	FG1G34370	cluster4	FG2G00420	cluster5	FG1G34580	cluster6
FG1G44400	cluster1	FG1G37110	cluster2	FG1G44940	cluster3	FG1G34380	cluster4	FG2G00520	cluster5	FG1G34590	cluster6
FG1G44440	cluster1	FG1G37310	cluster2	FG1G44960	cluster3	FG1G34410	cluster4	FG2G00650	cluster5	FG1G34610	cluster6
FG1G44830	cluster1	FG1G37320	cluster2	FG1G45000	cluster3	FG1G34510	cluster4	FG2G00670	cluster5	FG1G34710	cluster6
FG1G45030	cluster1	FG1G37340	cluster2	FG1G45060	cluster3	FG1G34520	cluster4	FG2G00780	cluster5	FG1G34760	cluster6
FG1G45100	cluster1	FG1G37370	cluster2	FG1G45110	cluster3	FG1G34560	cluster4	FG2G00810	cluster5	FG1G34770	cluster6
FG1G45160	cluster1	FG1G37630	cluster2	FG1G45130	cluster3	FG1G34730	cluster4	FG2G00820	cluster5	FG1G34850	cluster6
FG1G45190	cluster1	FG1G37790	cluster2	FG1G45480	cluster3	FG1G34800	cluster4	FG2G00920	cluster5	FG1G34860	cluster6
FG1G45350	cluster1	FG1G37870	cluster2	FG1G45490	cluster3	FG1G34870	cluster4	FG2G00950	cluster5	FG1G34880	cluster6
FG1G45470	cluster1	FG1G37880	cluster2	FG1G45520	cluster3	FG1G34890	cluster4	FG2G01130	cluster5	FG1G34910	cluster6
FG1G45580	cluster1	FG1G37900	cluster2	FG1G45750	cluster3	FG1G34950	cluster4	FG2G01380	cluster5	FG1G34940	cluster6
FG1G45610	cluster1	FG1G37940	cluster2	FG1G45760	cluster3	FG1G34990	cluster4	FG2G01490	cluster5	FG1G34960	cluster6
FG1G45620	cluster1	FG1G37980	cluster2	FG1G45770	cluster3	FG1G35020	cluster4	FG2G01500	cluster5	FG1G34970	cluster6
FG1G45630	cluster1	FG1G38100	cluster2	FG1G45890	cluster3	FG1G35030	cluster4	FG2G01530	cluster5	FG1G35100	cluster6
FG1G45720	cluster1	FG1G38120	cluster2	FG1G46190	cluster3	FG1G35140	cluster4	FG2G01620	cluster5	FG1G35120	cluster6
FG1G45930	cluster1	FG1G38200	cluster2	FG1G46380	cluster3	FG1G35200	cluster4	FG2G01920	cluster5	FG1G35170	cluster6
FG1G45950	cluster1	FG1G38230	cluster2	FG1G46390	cluster3	FG1G35220	cluster4	FG2G02030	cluster5	FG1G35180	cluster6
FG1G45960	cluster1	FG1G38250	cluster2	FG1G46410	cluster3	FG1G35240	cluster4	FG2G02060	cluster5	FG1G35230	cluster6
FG1G45990	cluster1	FG1G38270	cluster2	FG1G46500	cluster3	FG1G35250	cluster4	FG2G02070	cluster5	FG1G35260	cluster6
FG1G46040	cluster1	FG1G38320	cluster2	FG1G46530	cluster3	FG1G35380	cluster4	FG2G02590	cluster5	FG1G35310	cluster6
FG1G46090	cluster1	FG1G38360	cluster2	FG1G46560	cluster3	FG1G35470	cluster4	FG2G02720	cluster5	FG1G35370	cluster6
FG1G46110	cluster1	FG1G38390	cluster2	FG1G46570	cluster3	FG1G35520	cluster4	FG2G02780	cluster5	FG1G35420	cluster6
FG1G46130	cluster1	FG1G38450	cluster2	FG1G46590	cluster3	FG1G35640	cluster4	FG2G02940	cluster5	FG1G35500	cluster6
FG1G46200	cluster1	FG1G38530	cluster2	FG1G46620	cluster3	FG1G35700	cluster4	FG2G02980	cluster5	FG1G35600	cluster6
FG1G46220	cluster1	FG1G38540	cluster2	FG1G46630	cluster3	FG1G35710	cluster4	FG2G03020	cluster5	FG1G35690	cluster6
FG1G46280	cluster1	FG1G38550	cluster2	FG1G46640	cluster3	FG1G35720	cluster4	FG2G03030	cluster5	FG1G35750	cluster6
FG1G46300	cluster1	FG1G38660	cluster2	FG1G46650	cluster3	FG1G35740	cluster4	FG2G03210	cluster5	FG1G35830	cluster6
FG1G46320	cluster1	FG1G38790	cluster2	FG1G46660	cluster3	FG1G35760	cluster4	FG2G03230	cluster5	FG1G35920	cluster6
FG1G46330	cluster1	FG1G38840	cluster2	FG1G46670	cluster3	FG1G35840	cluster4	FG2G03650	cluster5	FG1G35950	cluster6
FG1G46450	cluster1	FG1G38850	cluster2	FG1G46690	cluster3	FG1G35930	cluster4	FG2G03680	cluster5	FG1G35960	cluster6
FG1G46470	cluster1	FG1G38880	cluster2	FG1G46780	cluster3	FG1G35980	cluster4	FG2G03710	cluster5	FG1G35970	cluster6
FG1G46550	cluster1	FG1G39320	cluster2	FG1G46870	cluster3	FG1G36060	cluster4	FG2G03780	cluster5	FG1G36170	cluster6
FG1G46830	cluster1	FG1G39430	cluster2	FG1G46910	cluster3	FG1G36220	cluster4	FG2G04080	cluster5	FG1G36230	cluster6
FG1G46880	cluster1	FG1G39440	cluster2	FG1G46980	cluster3	FG1G36240	cluster4	FG2G04110	cluster5	FG1G36270	cluster6
FG1G46940	cluster1	FG1G39460	cluster2	FG1G47030	cluster3	FG1G36260	cluster4	FG2G04340	cluster5	FG1G36310	cluster6
FG1G46960	cluster1	FG1G39510	cluster2	FG1G47190	cluster3	FG1G36350	cluster4	FG2G04360	cluster5	FG1G36320	cluster6
FG1G47090	cluster1	FG1G39550	cluster2	FG1G47290	cluster3	FG1G36490	cluster4	FG2G04460	cluster5	FG1G36330	cluster6
FG1G47240	cluster1	FG1G39600	cluster2	FG1G47320	cluster3	FG1G36550	cluster4	FG2G04470	cluster5	FG1G36400	cluster6
FG1G47260	cluster1	FG1G39630	cluster2	FG1G47340	cluster3	FG1G36590	cluster4	FG2G04620	cluster5	FG1G36480	cluster6
FG1G47270	cluster1	FG1G39710	cluster2	FG1G47350	cluster3	FG1G36690	cluster4	FG2G04630	cluster5	FG1G36600	cluster6
FG1G47280	cluster1	FG1G39840	cluster2	FG1G47360	cluster3	FG1G36720	cluster4	FG2G04640	cluster5	FG1G36620	cluster6
FG1G47310	cluster1	FG1G39970	cluster2	FG1G47530	cluster3	FG1G36930	cluster4	FG2G04690	cluster5	FG1G36770	cluster6
FG1G47400	cluster1	FG1G40170	cluster2	FG1G47680	cluster3	FG1G37190	cluster4	FG2G05130	cluster5	FG1G36780	cluster6
FG1G47560	cluster1	FG1G40260	cluster2	FG1G47690	cluster3	FG1G37270	cluster4	FG2G05190	cluster5	FG1G36820	cluster6
FG1G47570	cluster1	FG1G40370	cluster2	FG1G47850	cluster3	FG1G37410	cluster4	FG2G05200	cluster5	FG1G36910	cluster6
FG1G47580	cluster1	FG1G40410	cluster2	FG1G47900	cluster3	FG1G37500	cluster4	FG2G05210	cluster5	FG1G36920	cluster6
FG1G47640	cluster1	FG1G40470	cluster2	FG1G48140	cluster3	FG1G37600	cluster4	FG2G05330	cluster5	FG1G36940	cluster6
FG1G47730	cluster1	FG1G40480	cluster2	FG1G48150	cluster3	FG1G37690	cluster4	FG2G05360	cluster5	FG1G37160	cluster6
FG1G47960	cluster1	FG1G40590	cluster2	FG1G48270	cluster3	FG1G37730	cluster4	FG2G05380	cluster5	FG1G37280	cluster6
FG1G48100	cluster1	FG1G40610	cluster2	FG1G48430	cluster3	FG1G37740	cluster4	FG2G05390	cluster5	FG1G37290	cluster6
FG1G48200	cluster1	FG1G40620	cluster2	FG1G48510	cluster3	FG1G37800	cluster4	FG2G05530	cluster5	FG1G37300	cluster6
FG1G48280	cluster1	FG1G40650	cluster2	FG1G48680	cluster3	FG1G37840	cluster4	FG2G05540	cluster5	FG1G37350	cluster6
FG1G48310	cluster1	FG1G40790	cluster2	FG1G48690	cluster3	FG1G38040	cluster4	FG2G05810	cluster5	FG1G37360	cluster6
FG1G48320	cluster1	FG1G41000	cluster2	FG1G48700	cluster3	FG1G38050	cluster4	FG2G05870	cluster5	FG1G37460	cluster6
FG1G48560	cluster1	FG1G41010	cluster2	FG1G48780	cluster3	FG1G38180	cluster4	FG2G05900	cluster5	FG1G37490	cluster6
FG1G48570	cluster1	FG1G41030	cluster2	FG1G49150	cluster3	FG1G38300	cluster4	FG2G06300	cluster5	FG1G37640	cluster6
FG1G48580	cluster1	FG1G41040	cluster2	FG1G49160	cluster3	FG1G38420	cluster4	FG2G06360	cluster5	FG1G37650	cluster6
FG1G48630	cluster1	FG1G41090	cluster2	FG1G49260	cluster3	FG1G38590	cluster4	FG2G06450	cluster5	FG1G37670	cluster6
FG1G48660	cluster1	FG1G41180	cluster2	FG1G49460	cluster3	FG1G38640	cluster4	FG2G06640	cluster5	FG1G37680	cluster6
FG1G48740	cluster1	FG1G41290	cluster2	FG1G49860	cluster3	FG1G38680	cluster4	FG2G06850	cluster5	FG1G37750	cluster6
FG1G48750	cluster1	FG1G41300	cluster2	FG1G49870	cluster3	FG1G38750	cluster4	FG2G06940	cluster5	FG1G37770	cluster6
FG1G48810	cluster1	FG1G41320	cluster2	FG1G49900	cluster3	FG1G38780	cluster4	FG2G07130	cluster5	FG1G37930	cluster6
FG1G48830	cluster1	FG1G41360	cluster2	FG1G49980	cluster3	FG1G38900	cluster4	FG2G07200	cluster5	FG1G38210	cluster6
FG1G48990	cluster1	FG1G41380	cluster2	FG1G49990	cluster3	FG1G38960	cluster4	FG2G07280	cluster5	FG1G38260	cluster6
FG1G49000	cluster1	FG1G41450	cluster2	FG1G50270	cluster3	FG1G38970	cluster4	FG2G07370	cluster5	FG1G38310	cluster6
FG1G49020	cluster1	FG1G41620	cluster2	FG1G50400	cluster3	FG1G39050	cluster4	FG2G07660	cluster5	FG1G38480	cluster6
FG1G49200	cluster1	FG1G41630	cluster2	FG1G50470	cluster3	FG1G39120	cluster4	FG2G07720	cluster5	FG1G38570	cluster6
FG1G49290	cluster1	FG1G41650	cluster2	FG1G50490	cluster3	FG1G39180	cluster4	FG2G07750	cluster5	FG1G38580	cluster6
FG1G49300	cluster1	FG1G41670	cluster2	FG1G50540	cluster3	FG1G39340	cluster4	FG2G07850	cluster5	FG1G38610	cluster6
FG1G49390	cluster1	FG1G41690	cluster2	FG1G50590	cluster3	FG1G39360	cluster4	FG2G07860	cluster5	FG1G38650	cluster6
FG1G49410	cluster1	FG1G41720	cluster2	FG1G50600	cluster3	FG1G39370	cluster4	FG2G07870	cluster5	FG1G38690	cluster6
FG1G49450	cluster1	FG1G41770	cluster2	FG1G50630	cluster3	FG1G39390	cluster4	FG2G07890	cluster5	FG1G38740	cluster6
FG1G49540	cluster1	FG1G41790	cluster2	FG1G50640	cluster3	FG1G39620	cluster4	FG2G07900	cluster5	FG1G38800	cluster6
FG1G49780	cluster1	FG1G41830	cluster2	FG1G50670	cluster3	FG1G39640	cluster4	FG2G07930	cluster5	FG1G38870	cluster6
FG1G49790	cluster1	FG1G41840	cluster2	FG1G50690	cluster3	FG1G39650	cluster4	FG2G07960	cluster5	FG1G38890	cluster6
FG1G49800	cluster1	FG1G41870	cluster2	FG1G50770	cluster3	FG1G39670	cluster4	FG2G07970	cluster5	FG1G38920	cluster6
FG1G49940	cluster1	FG1G41950	cluster2	FG1G50780	cluster3	FG1G39740	cluster4	FG2G08040	cluster5	FG1G38930	cluster6
FG1G50010	cluster1	FG1G42050	cluster2	FG1G50960	cluster3	FG1G39800	cluster4	FG2G08060	cluster5	FG1G39010	cluster6
FG1G50030	cluster1	FG1G42130	cluster2	FG1G50970	cluster3	FG1G39820	cluster4	FG2G08130	cluster5	FG1G39020	cluster6
FG1G50070	cluster1	FG1G42140	cluster2	FG1G51020	cluster3	FG1G39860	cluster4	FG2G08310	cluster5	FG1G39040	cluster6
FG1G50150	cluster1	FG1G42330	cluster2	FG1G51030	cluster3	FG1G39890	cluster4	FG2G08430	cluster5	FG1G39100	cluster6
FG1G50180	cluster1	FG1G42360	cluster2	FG1G51320	cluster3	FG1G39900	cluster4	FG2G08570	cluster5	FG1G39420	cluster6
FG1G50260	cluster1	FG1G42400	cluster2	FG1G51730	cluster3	FG1G39930	cluster4	FG2G08640	cluster5	FG1G39470	cluster6
FG1G50420	cluster1	FG1G42410	cluster2	FG1G51940	cluster3	FG1G39940	cluster4	FG2G08860	cluster5	FG1G39480	cluster6
FG1G50440	cluster1	FG1G42480	cluster2	FG1G52060	cluster3	FG1G39990	cluster4	FG2G08870	cluster5	FG1G39500	cluster6
FG1G50460	cluster1	FG1G42590	cluster2	FG1G52080	cluster3	FG1G40020	cluster4	FG2G09040	cluster5	FG1G39540	cluster6
FG1G50870	cluster1	FG1G42660	cluster2	FG1G52240	cluster3	FG1G40030	cluster4	FG2G09160	cluster5	FG1G39850	cluster6
FG1G51000	cluster1	FG1G42680	cluster2	FG1G52310	cluster3	FG1G40040	cluster4	FG2G09210	cluster5	FG1G40490	cluster6
FG1G51100	cluster1	FG1G42770	cluster2	FG1G52350	cluster3	FG1G40050	cluster4	FG2G09250	cluster5	FG1G40540	cluster6
FG1G51170	cluster1	FG1G42820	cluster2	FG1G52360	cluster3	FG1G40070	cluster4	FG2G09300	cluster5	FG1G40630	cluster6
FG1G51210	cluster1	FG1G42830	cluster2	FG1G52440	cluster3	FG1G40080	cluster4	FG2G09540	cluster5	FG1G40670	cluster6
FG1G51480	cluster1	FG1G42840	cluster2	FG1G52520	cluster3	FG1G40240	cluster4	FG2G09550	cluster5	FG1G40820	cluster6
FG1G51570	cluster1	FG1G42850	cluster2	FG1G52580	cluster3	FG1G40280	cluster4	FG2G09680	cluster5	FG1G40920	cluster6
FG1G51690	cluster1	FG1G43020	cluster2	FG1G52820	cluster3	FG1G40290	cluster4	FG2G09750	cluster5	FG1G41070	cluster6
FG1G51700	cluster1	FG1G43090	cluster2	FG1G52870	cluster3	FG1G40310	cluster4	FG2G09840	cluster5	FG1G41080	cluster6
FG1G51840	cluster1	FG1G43160	cluster2	FG1G52920	cluster3	FG1G40330	cluster4	FG2G09870	cluster5	FG1G41160	cluster6
FG1G52000	cluster1	FG1G43190	cluster2	FG1G52930	cluster3	FG1G40340	cluster4	FG2G09900	cluster5	FG1G41170	cluster6
FG1G52010	cluster1	FG1G43260	cluster2	FG1G52950	cluster3	FG1G40390	cluster4	FG2G09940	cluster5	FG1G41220	cluster6
FG1G52110	cluster1	FG1G43270	cluster2	FG1G53010	cluster3	FG1G40660	cluster4	FG2G10300	cluster5	FG1G41240	cluster6
FG1G52130	cluster1	FG1G43340	cluster2	FG1G53220	cluster3	FG1G40720	cluster4	FG2G10350	cluster5	FG1G41340	cluster6
FG1G52390	cluster1	FG1G43400	cluster2	FG1G53230	cluster3	FG1G40840	cluster4	FG2G10410	cluster5	FG1G41400	cluster6
FG1G52420	cluster1	FG1G43420	cluster2	FG1G53280	cluster3	FG1G40990	cluster4	FG2G10430	cluster5	FG1G41480	cluster6
FG1G52670	cluster1	FG1G43470	cluster2	FG1G53290	cluster3	FG1G41050	cluster4	FG2G10670	cluster5	FG1G41490	cluster6
FG1G52790	cluster1	FG1G43620	cluster2	FG1G53340	cluster3	FG1G41210	cluster4	FG2G10830	cluster5	FG1G41540	cluster6
FG1G52860	cluster1	FG1G43670	cluster2	FG1G53630	cluster3	FG1G41250	cluster4	FG2G11010	cluster5	FG1G41580	cluster6
FG1G52910	cluster1	FG1G43730	cluster2	FG1G53830	cluster3	FG1G41330	cluster4	FG2G11050	cluster5	FG1G41610	cluster6
FG1G53050	cluster1	FG1G43750	cluster2	FG1G54270	cluster3	FG1G41370	cluster4	FG2G11190	cluster5	FG1G41680	cluster6
FG1G53070	cluster1	FG1G43760	cluster2	FG2G00070	cluster3	FG1G41600	cluster4	FG2G11210	cluster5	FG1G41740	cluster6
FG1G53170	cluster1	FG1G43780	cluster2	FG2G00080	cluster3	FG1G41710	cluster4	FG2G11240	cluster5	FG1G41750	cluster6
FG1G53180	cluster1	FG1G43860	cluster2	FG2G00200	cluster3	FG1G41730	cluster4	FG2G11300	cluster5	FG1G41800	cluster6
FG1G53380	cluster1	FG1G43970	cluster2	FG2G00360	cluster3	FG1G41860	cluster4	FG2G11360	cluster5	FG1G41820	cluster6
FG1G53440	cluster1	FG1G43990	cluster2	FG2G00410	cluster3	FG1G42090	cluster4	FG2G11410	cluster5	FG1G41940	cluster6
FG1G53490	cluster1	FG1G44160	cluster2	FG2G00530	cluster3	FG1G42100	cluster4	FG2G11580	cluster5	FG1G42010	cluster6
FG1G53650	cluster1	FG1G44230	cluster2	FG2G00680	cluster3	FG1G42190	cluster4	FG2G11680	cluster5	FG1G42020	cluster6
FG1G53710	cluster1	FG1G44330	cluster2	FG2G00710	cluster3	FG1G42230	cluster4	FG2G11710	cluster5	FG1G42080	cluster6
FG1G53770	cluster1	FG1G44410	cluster2	FG2G00850	cluster3	FG1G42250	cluster4	FG2G11770	cluster5	FG1G42220	cluster6
FG1G53930	cluster1	FG1G44500	cluster2	FG2G00930	cluster3	FG1G42270	cluster4	FG2G11970	cluster5	FG1G42240	cluster6
FG1G54070	cluster1	FG1G44590	cluster2	FG2G01160	cluster3	FG1G42350	cluster4	FG2G11980	cluster5	FG1G42310	cluster6
FG1G54100	cluster1	FG1G44610	cluster2	FG2G01230	cluster3	FG1G42370	cluster4	FG2G12210	cluster5	FG1G42340	cluster6
FG1G54160	cluster1	FG1G44670	cluster2	FG2G01360	cluster3	FG1G42470	cluster4	FG2G12280	cluster5	FG1G42380	cluster6
FG1G54170	cluster1	FG1G44680	cluster2	FG2G01510	cluster3	FG1G42530	cluster4	FG2G12310	cluster5	FG1G42440	cluster6
FG1G54180	cluster1	FG1G44710	cluster2	FG2G01540	cluster3	FG1G42710	cluster4	FG2G12520	cluster5	FG1G42450	cluster6
FG1G54210	cluster1	FG1G44970	cluster2	FG2G01550	cluster3	FG1G42870	cluster4	FG2G12630	cluster5	FG1G42460	cluster6
FG1G54250	cluster1	FG1G44980	cluster2	FG2G01600	cluster3	FG1G42890	cluster4	FG2G12720	cluster5	FG1G42550	cluster6
FG1G54260	cluster1	FG1G45010	cluster2	FG2G01630	cluster3	FG1G42930	cluster4	FG2G12800	cluster5	FG1G42560	cluster6
FG1G54290	cluster1	FG1G45020	cluster2	FG2G01930	cluster3	FG1G42990	cluster4	FG2G12920	cluster5	FG1G42640	cluster6
FG1G54340	cluster1	FG1G45070	cluster2	FG2G01950	cluster3	FG1G43120	cluster4	FG2G12940	cluster5	FG1G42670	cluster6
FG2G00040	cluster1	FG1G45170	cluster2	FG2G02000	cluster3	FG1G43180	cluster4	FG2G13070	cluster5	FG1G42740	cluster6
FG2G00060	cluster1	FG1G45180	cluster2	FG2G02010	cluster3	FG1G43220	cluster4	FG2G13420	cluster5	FG1G42880	cluster6
FG2G00470	cluster1	FG1G45200	cluster2	FG2G02090	cluster3	FG1G43240	cluster4	FG2G13620	cluster5	FG1G42980	cluster6
FG2G00480	cluster1	FG1G45210	cluster2	FG2G02250	cluster3	FG1G43350	cluster4	FG2G13880	cluster5	FG1G43150	cluster6
FG2G00580	cluster1	FG1G45220	cluster2	FG2G02290	cluster3	FG1G43480	cluster4	FG2G14270	cluster5	FG1G43210	cluster6
FG2G00860	cluster1	FG1G45230	cluster2	FG2G02910	cluster3	FG1G43510	cluster4	FG2G14330	cluster5	FG1G43280	cluster6
FG2G01050	cluster1	FG1G45300	cluster2	FG2G03000	cluster3	FG1G43630	cluster4	FG2G14460	cluster5	FG1G43300	cluster6
FG2G01170	cluster1	FG1G45320	cluster2	FG2G03160	cluster3	FG1G43870	cluster4	FG2G14470	cluster5	FG1G43410	cluster6
FG2G01260	cluster1	FG1G45450	cluster2	FG2G03330	cluster3	FG1G43890	cluster4	FG2G14680	cluster5	FG1G43900	cluster6
FG2G01270	cluster1	FG1G45530	cluster2	FG2G03340	cluster3	FG1G43920	cluster4	FG2G15070	cluster5	FG1G43910	cluster6
FG2G01520	cluster1	FG1G45650	cluster2	FG2G03360	cluster3	FG1G44390	cluster4	FG2G15200	cluster5	FG1G43980	cluster6
FG2G01610	cluster1	FG1G45740	cluster2	FG2G03430	cluster3	FG1G44520	cluster4	FG2G15300	cluster5	FG1G44050	cluster6
FG2G01710	cluster1	FG1G45920	cluster2	FG2G03450	cluster3	FG1G44530	cluster4	FG2G15420	cluster5	FG1G44240	cluster6
FG2G01760	cluster1	FG1G46000	cluster2	FG2G03460	cluster3	FG1G44550	cluster4	FG2G15590	cluster5	FG1G44340	cluster6
FG2G01770	cluster1	FG1G46070	cluster2	FG2G03550	cluster3	FG1G44570	cluster4	FG2G15620	cluster5	FG1G44430	cluster6
FG2G01780	cluster1	FG1G46150	cluster2	FG2G03560	cluster3	FG1G44740	cluster4	FG2G15670	cluster5	FG1G44450	cluster6
FG2G02140	cluster1	FG1G46170	cluster2	FG2G03570	cluster3	FG1G44780	cluster4	FG2G15710	cluster5	FG1G44560	cluster6
FG2G02180	cluster1	FG1G46180	cluster2	FG2G03660	cluster3	FG1G44840	cluster4	FG2G15840	cluster5	FG1G44770	cluster6
FG2G02350	cluster1	FG1G46240	cluster2	FG2G03770	cluster3	FG1G44990	cluster4	FG2G15880	cluster5	FG1G44850	cluster6
FG2G02370	cluster1	FG1G46270	cluster2	FG2G03840	cluster3	FG1G45040	cluster4	FG2G16000	cluster5	FG1G45050	cluster6
FG2G02480	cluster1	FG1G46420	cluster2	FG2G03880	cluster3	FG1G45340	cluster4	FG2G16140	cluster5	FG1G45090	cluster6
FG2G02530	cluster1	FG1G46440	cluster2	FG2G04000	cluster3	FG1G45380	cluster4	FG2G16150	cluster5	FG1G45150	cluster6
FG2G02550	cluster1	FG1G46460	cluster2	FG2G04070	cluster3	FG1G45430	cluster4	FG2G16270	cluster5	FG1G45270	cluster6
FG2G02570	cluster1	FG1G46750	cluster2	FG2G04150	cluster3	FG1G45440	cluster4	FG2G16280	cluster5	FG1G45360	cluster6
FG2G02600	cluster1	FG1G46790	cluster2	FG2G04300	cluster3	FG1G45460	cluster4	FG2G16600	cluster5	FG1G45420	cluster6
FG2G02610	cluster1	FG1G46810	cluster2	FG2G04490	cluster3	FG1G45540	cluster4	FG2G16760	cluster5	FG1G45500	cluster6
FG2G02620	cluster1	FG1G46840	cluster2	FG2G04730	cluster3	FG1G45570	cluster4	FG2G16840	cluster5	FG1G45590	cluster6
FG2G02650	cluster1	FG1G46890	cluster2	FG2G04860	cluster3	FG1G45600	cluster4	FG2G16870	cluster5	FG1G45640	cluster6
FG2G02690	cluster1	FG1G47070	cluster2	FG2G04880	cluster3	FG1G45660	cluster4	FG2G16920	cluster5	FG1G45780	cluster6
FG2G02700	cluster1	FG1G47100	cluster2	FG2G05020	cluster3	FG1G45700	cluster4	FG2G16950	cluster5	FG1G45870	cluster6
FG2G03540	cluster1	FG1G47110	cluster2	FG2G05170	cluster3	FG1G45790	cluster4	FG2G16970	cluster5	FG1G45910	cluster6
FG2G03610	cluster1	FG1G47230	cluster2	FG2G05350	cluster3	FG1G45800	cluster4	FG2G16980	cluster5	FG1G45970	cluster6
FG2G04020	cluster1	FG1G47420	cluster2	FG2G05400	cluster3	FG1G45810	cluster4	FG2G16990	cluster5	FG1G46030	cluster6
FG2G04200	cluster1	FG1G47470	cluster2	FG2G05410	cluster3	FG1G45850	cluster4	FG2G17090	cluster5	FG1G46100	cluster6
FG2G04250	cluster1	FG1G47480	cluster2	FG2G05450	cluster3	FG1G45860	cluster4	FG2G17100	cluster5	FG1G46140	cluster6
FG2G04280	cluster1	FG1G47490	cluster2	FG2G05480	cluster3	FG1G45940	cluster4	FG2G17170	cluster5	FG1G46210	cluster6
FG2G04430	cluster1	FG1G47700	cluster2	FG2G05500	cluster3	FG1G45980	cluster4	FG2G17200	cluster5	FG1G46230	cluster6
FG2G04450	cluster1	FG1G47720	cluster2	FG2G05510	cluster3	FG1G46020	cluster4	FG2G17240	cluster5	FG1G46340	cluster6
FG2G04500	cluster1	FG1G47750	cluster2	FG2G05600	cluster3	FG1G46080	cluster4	FG2G17350	cluster5	FG1G46430	cluster6
FG2G04590	cluster1	FG1G47760	cluster2	FG2G05650	cluster3	FG1G46120	cluster4	FG2G17360	cluster5	FG1G46480	cluster6
FG2G04600	cluster1	FG1G47770	cluster2	FG2G05720	cluster3	FG1G46290	cluster4	FG2G17430	cluster5	FG1G46490	cluster6
FG2G04980	cluster1	FG1G47860	cluster2	FG2G05880	cluster3	FG1G46310	cluster4	FG2G17640	cluster5	FG1G46580	cluster6
FG2G05120	cluster1	FG1G47930	cluster2	FG2G05990	cluster3	FG1G46350	cluster4	FG2G17680	cluster5	FG1G46730	cluster6
FG2G05180	cluster1	FG1G48020	cluster2	FG2G06010	cluster3	FG1G46400	cluster4	FG2G17690	cluster5	FG1G46760	cluster6
FG2G05270	cluster1	FG1G48110	cluster2	FG2G06020	cluster3	FG1G46510	cluster4	FG2G17700	cluster5	FG1G46770	cluster6
FG2G05670	cluster1	FG1G48210	cluster2	FG2G06040	cluster3	FG1G46540	cluster4	FG2G17710	cluster5	FG1G46800	cluster6
FG2G05790	cluster1	FG1G48230	cluster2	FG2G06050	cluster3	FG1G46600	cluster4	FG2G17750	cluster5	FG1G46820	cluster6
FG2G05930	cluster1	FG1G48240	cluster2	FG2G06060	cluster3	FG1G47040	cluster4	FG2G17780	cluster5	FG1G46850	cluster6
FG2G05950	cluster1	FG1G48260	cluster2	FG2G06070	cluster3	FG1G47050	cluster4	FG2G17810	cluster5	FG1G46860	cluster6
FG2G06120	cluster1	FG1G48360	cluster2	FG2G06080	cluster3	FG1G47370	cluster4	FG2G17840	cluster5	FG1G47000	cluster6
FG2G06150	cluster1	FG1G48380	cluster2	FG2G06420	cluster3	FG1G47390	cluster4	FG2G17880	cluster5	FG1G47060	cluster6
FG2G06220	cluster1	FG1G48390	cluster2	FG2G06480	cluster3	FG1G47430	cluster4	FG2G18000	cluster5	FG1G47080	cluster6
FG2G06260	cluster1	FG1G48490	cluster2	FG2G06950	cluster3	FG1G47550	cluster4	FG2G18070	cluster5	FG1G47120	cluster6
FG2G06290	cluster1	FG1G48540	cluster2	FG2G06960	cluster3	FG1G47600	cluster4	FG2G18330	cluster5	FG1G47130	cluster6
FG2G06530	cluster1	FG1G48600	cluster2	FG2G07010	cluster3	FG1G47610	cluster4	FG2G18370	cluster5	FG1G47210	cluster6
FG2G06560	cluster1	FG1G48640	cluster2	FG2G07030	cluster3	FG1G47840	cluster4	FG2G18400	cluster5	FG1G47220	cluster6
FG2G06600	cluster1	FG1G48730	cluster2	FG2G07040	cluster3	FG1G47880	cluster4	FG2G18480	cluster5	FG1G47440	cluster6
FG2G06720	cluster1	FG1G48870	cluster2	FG2G07060	cluster3	FG1G47950	cluster4	FG2G18550	cluster5	FG1G47620	cluster6
FG2G06730	cluster1	FG1G48890	cluster2	FG2G07190	cluster3	FG1G47980	cluster4	FG2G18590	cluster5	FG1G47630	cluster6
FG2G06790	cluster1	FG1G48940	cluster2	FG2G07210	cluster3	FG1G47990	cluster4	FG2G18610	cluster5	FG1G47670	cluster6
FG2G06890	cluster1	FG1G48960	cluster2	FG2G07270	cluster3	FG1G48000	cluster4	FG2G18700	cluster5	FG1G47740	cluster6
FG2G07140	cluster1	FG1G49240	cluster2	FG2G07330	cluster3	FG1G48080	cluster4	FG2G18720	cluster5	FG1G47830	cluster6
FG2G07340	cluster1	FG1G49250	cluster2	FG2G08140	cluster3	FG1G48090	cluster4	FG2G18730	cluster5	FG1G47920	cluster6
FG2G07380	cluster1	FG1G49270	cluster2	FG2G08190	cluster3	FG1G48160	cluster4	FG2G18740	cluster5	FG1G48010	cluster6
FG2G07410	cluster1	FG1G49340	cluster2	FG2G08230	cluster3	FG1G48180	cluster4	FG2G18850	cluster5	FG1G48030	cluster6
FG2G07440	cluster1	FG1G49370	cluster2	FG2G08240	cluster3	FG1G48250	cluster4	FG2G19180	cluster5	FG1G48050	cluster6
FG2G07450	cluster1	FG1G49400	cluster2	FG2G08330	cluster3	FG1G48290	cluster4	FG2G19220	cluster5	FG1G48330	cluster6
FG2G07490	cluster1	FG1G49490	cluster2	FG2G08370	cluster3	FG1G48410	cluster4	FG2G19380	cluster5	FG1G48340	cluster6
FG2G07500	cluster1	FG1G49550	cluster2	FG2G08460	cluster3	FG1G48440	cluster4	FG2G19420	cluster5	FG1G48370	cluster6
FG2G07610	cluster1	FG1G49590	cluster2	FG2G08560	cluster3	FG1G48460	cluster4	FG2G19470	cluster5	FG1G48530	cluster6
FG2G07710	cluster1	FG1G49810	cluster2	FG2G08620	cluster3	FG1G48470	cluster4	FG2G19660	cluster5	FG1G48550	cluster6
FG2G07780	cluster1	FG1G49850	cluster2	FG2G08890	cluster3	FG1G48520	cluster4	FG2G19730	cluster5	FG1G48590	cluster6
FG2G07810	cluster1	FG1G49890	cluster2	FG2G08910	cluster3	FG1G48710	cluster4	FG2G19850	cluster5	FG1G48610	cluster6
FG2G08090	cluster1	FG1G49930	cluster2	FG2G08940	cluster3	FG1G48800	cluster4	FG2G19870	cluster5	FG1G48620	cluster6
FG2G08100	cluster1	FG1G49950	cluster2	FG2G08990	cluster3	FG1G48910	cluster4	FG2G19940	cluster5	FG1G48650	cluster6
FG2G08120	cluster1	FG1G49960	cluster2	FG2G09240	cluster3	FG1G48930	cluster4	FG2G19960	cluster5	FG1G48760	cluster6
FG2G08220	cluster1	FG1G50120	cluster2	FG2G09260	cluster3	FG1G48950	cluster4	FG2G19980	cluster5	FG1G48820	cluster6
FG2G08290	cluster1	FG1G50250	cluster2	FG2G09370	cluster3	FG1G48970	cluster4	FG2G20000	cluster5	FG1G48840	cluster6
FG2G08300	cluster1	FG1G50510	cluster2	FG2G09520	cluster3	FG1G49030	cluster4	FG2G20090	cluster5	FG1G48850	cluster6
FG2G08520	cluster1	FG1G50660	cluster2	FG2G09530	cluster3	FG1G49070	cluster4	FG2G20100	cluster5	FG1G48860	cluster6
FG2G08660	cluster1	FG1G50860	cluster2	FG2G09660	cluster3	FG1G49310	cluster4	FG2G20110	cluster5	FG1G48900	cluster6
FG2G08680	cluster1	FG1G50880	cluster2	FG2G09670	cluster3	FG1G49500	cluster4	FG2G20160	cluster5	FG1G48980	cluster6
FG2G08800	cluster1	FG1G50990	cluster2	FG2G09690	cluster3	FG1G49600	cluster4	FG2G20280	cluster5	FG1G49010	cluster6
FG2G08820	cluster1	FG1G51050	cluster2	FG2G09700	cluster3	FG1G49620	cluster4	FG2G20350	cluster5	FG1G49040	cluster6
FG2G08920	cluster1	FG1G51060	cluster2	FG2G09910	cluster3	FG1G49630	cluster4	FG2G20460	cluster5	FG1G49050	cluster6
FG2G08930	cluster1	FG1G51110	cluster2	FG2G09920	cluster3	FG1G49640	cluster4	FG2G20670	cluster5	FG1G49060	cluster6
FG2G08980	cluster1	FG1G51120	cluster2	FG2G09950	cluster3	FG1G49670	cluster4	FG2G20700	cluster5	FG1G49140	cluster6
FG2G09010	cluster1	FG1G51160	cluster2	FG2G10090	cluster3	FG1G49710	cluster4	FG2G20720	cluster5	FG1G49170	cluster6
FG2G09080	cluster1	FG1G51220	cluster2	FG2G10110	cluster3	FG1G49720	cluster4	FG2G20920	cluster5	FG1G49190	cluster6
FG2G09100	cluster1	FG1G51290	cluster2	FG2G10130	cluster3	FG1G49740	cluster4	FG2G20970	cluster5	FG1G49210	cluster6
FG2G09190	cluster1	FG1G51370	cluster2	FG2G10280	cluster3	FG1G49830	cluster4	FG2G20980	cluster5	FG1G49230	cluster6
FG2G09220	cluster1	FG1G51410	cluster2	FG2G10330	cluster3	FG1G50060	cluster4	FG2G21030	cluster5	FG1G49280	cluster6
FG2G09400	cluster1	FG1G51650	cluster2	FG2G10340	cluster3	FG1G50130	cluster4	FG2G21140	cluster5	FG1G49330	cluster6
FG2G09480	cluster1	FG1G51800	cluster2	FG2G10480	cluster3	FG1G50220	cluster4	FG2G21260	cluster5	FG1G49350	cluster6
FG2G09500	cluster1	FG1G51820	cluster2	FG2G10510	cluster3	FG1G50230	cluster4	FG2G21270	cluster5	FG1G49380	cluster6
FG2G09510	cluster1	FG1G52140	cluster2	FG2G10520	cluster3	FG1G50300	cluster4	FG2G21380	cluster5	FG1G49430	cluster6
FG2G09640	cluster1	FG1G52280	cluster2	FG2G10530	cluster3	FG1G50410	cluster4	FG2G21390	cluster5	FG1G49440	cluster6
FG2G09730	cluster1	FG1G52290	cluster2	FG2G10540	cluster3	FG1G50480	cluster4	FG2G21400	cluster5	FG1G49530	cluster6
FG2G09790	cluster1	FG1G52300	cluster2	FG2G10570	cluster3	FG1G50520	cluster4	FG2G21480	cluster5	FG1G49660	cluster6
FG2G09860	cluster1	FG1G52330	cluster2	FG2G10630	cluster3	FG1G50550	cluster4	FG2G21500	cluster5	FG1G49680	cluster6
FG2G10550	cluster1	FG1G52380	cluster2	FG2G10650	cluster3	FG1G50720	cluster4	FG2G21760	cluster5	FG1G49700	cluster6
FG2G10560	cluster1	FG1G52400	cluster2	FG2G10770	cluster3	FG1G50740	cluster4	FG2G21770	cluster5	FG1G49750	cluster6
FG2G10600	cluster1	FG1G52430	cluster2	FG2G10860	cluster3	FG1G50790	cluster4	FG2G21790	cluster5	FG1G49820	cluster6
FG2G10610	cluster1	FG1G52490	cluster2	FG2G10900	cluster3	FG1G50800	cluster4	FG2G21800	cluster5	FG1G49840	cluster6
FG2G10810	cluster1	FG1G52560	cluster2	FG2G11000	cluster3	FG1G50810	cluster4	FG2G22190	cluster5	FG1G50020	cluster6
FG2G10850	cluster1	FG1G52570	cluster2	FG2G11030	cluster3	FG1G50820	cluster4	FG2G22230	cluster5	FG1G50050	cluster6
FG2G10920	cluster1	FG1G52590	cluster2	FG2G11090	cluster3	FG1G50830	cluster4	FG2G22270	cluster5	FG1G50080	cluster6
FG2G10950	cluster1	FG1G52610	cluster2	FG2G11170	cluster3	FG1G50930	cluster4	FG2G22300	cluster5	FG1G50090	cluster6
FG2G11110	cluster1	FG1G52620	cluster2	FG2G11180	cluster3	FG1G51070	cluster4	FG2G22320	cluster5	FG1G50100	cluster6
FG2G11120	cluster1	FG1G52680	cluster2	FG2G11220	cluster3	FG1G51130	cluster4	FG2G22350	cluster5	FG1G50140	cluster6
FG2G11130	cluster1	FG1G52690	cluster2	FG2G11230	cluster3	FG1G51230	cluster4	FG2G22400	cluster5	FG1G50160	cluster6
FG2G11270	cluster1	FG1G52720	cluster2	FG2G11340	cluster3	FG1G51330	cluster4	FG2G22570	cluster5	FG1G50200	cluster6
FG2G11280	cluster1	FG1G52730	cluster2	FG2G11430	cluster3	FG1G51380	cluster4	FG2G22590	cluster5	FG1G50370	cluster6
FG2G11520	cluster1	FG1G52750	cluster2	FG2G11740	cluster3	FG1G51430	cluster4	FG2G22620	cluster5	FG1G50380	cluster6
FG2G11540	cluster1	FG1G52900	cluster2	FG2G11820	cluster3	FG1G51500	cluster4	FG2G22670	cluster5	FG1G50500	cluster6
FG2G11550	cluster1	FG1G52980	cluster2	FG2G11870	cluster3	FG1G51580	cluster4	FG2G22690	cluster5	FG1G50560	cluster6
FG2G11620	cluster1	FG1G53000	cluster2	FG2G11890	cluster3	FG1G51600	cluster4	FG2G22730	cluster5	FG1G50620	cluster6
FG2G11840	cluster1	FG1G53090	cluster2	FG2G11950	cluster3	FG1G51630	cluster4	FG2G22790	cluster5	FG1G50650	cluster6
FG2G11860	cluster1	FG1G53110	cluster2	FG2G11990	cluster3	FG1G51780	cluster4	FG2G22810	cluster5	FG1G50680	cluster6
FG2G11930	cluster1	FG1G53250	cluster2	FG2G12010	cluster3	FG1G51900	cluster4	FG2G22870	cluster5	FG1G50700	cluster6
FG2G12290	cluster1	FG1G53330	cluster2	FG2G12350	cluster3	FG1G51990	cluster4	FG2G22880	cluster5	FG1G50840	cluster6
FG2G12330	cluster1	FG1G53350	cluster2	FG2G12400	cluster3	FG1G52100	cluster4	FG2G22920	cluster5	FG1G51090	cluster6
FG2G12760	cluster1	FG1G53390	cluster2	FG2G12430	cluster3	FG1G52200	cluster4	FG2G23050	cluster5	FG1G51260	cluster6
FG2G12870	cluster1	FG1G53400	cluster2	FG2G12470	cluster3	FG1G52210	cluster4	FG2G23060	cluster5	FG1G51270	cluster6
FG2G12950	cluster1	FG1G53640	cluster2	FG2G12490	cluster3	FG1G52260	cluster4	FG2G23200	cluster5	FG1G51450	cluster6
FG2G13020	cluster1	FG1G53720	cluster2	FG2G12540	cluster3	FG1G52270	cluster4	FG2G23210	cluster5	FG1G51460	cluster6
FG2G13160	cluster1	FG1G53810	cluster2	FG2G12700	cluster3	FG1G52340	cluster4	FG2G23270	cluster5	FG1G51470	cluster6
FG2G13210	cluster1	FG1G53870	cluster2	FG2G12750	cluster3	FG1G52450	cluster4	FG2G23530	cluster5	FG1G51490	cluster6
FG2G13230	cluster1	FG1G53940	cluster2	FG2G12810	cluster3	FG1G52470	cluster4	FG2G23540	cluster5	FG1G51640	cluster6
FG2G13290	cluster1	FG1G53950	cluster2	FG2G12820	cluster3	FG1G52540	cluster4	FG2G23630	cluster5	FG1G51680	cluster6
FG2G13310	cluster1	FG1G54120	cluster2	FG2G12860	cluster3	FG1G52630	cluster4	FG2G23670	cluster5	FG1G51710	cluster6
FG2G13320	cluster1	FG1G54200	cluster2	FG2G12880	cluster3	FG1G52640	cluster4	FG2G23770	cluster5	FG1G51720	cluster6
FG2G13340	cluster1	FG1G54350	cluster2	FG2G13060	cluster3	FG1G52710	cluster4	FG2G23930	cluster5	FG1G51740	cluster6
FG2G13500	cluster1	FG1G54410	cluster2	FG2G13190	cluster3	FG1G52850	cluster4	FG2G24080	cluster5	FG1G51750	cluster6
FG2G13550	cluster1	FG1G54450	cluster2	FG2G13200	cluster3	FG1G52940	cluster4	FG2G24090	cluster5	FG1G51760	cluster6
FG2G14040	cluster1	FG2G00010	cluster2	FG2G13240	cluster3	FG1G53140	cluster4	FG2G24100	cluster5	FG1G51830	cluster6
FG2G14080	cluster1	FG2G00090	cluster2	FG2G13400	cluster3	FG1G53310	cluster4	FG2G24110	cluster5	FG1G52020	cluster6
FG2G14120	cluster1	FG2G00210	cluster2	FG2G13430	cluster3	FG1G53320	cluster4	FG2G24170	cluster5	FG1G52120	cluster6
FG2G14150	cluster1	FG2G00230	cluster2	FG2G13440	cluster3	FG1G53420	cluster4	FG2G24390	cluster5	FG1G52370	cluster6
FG2G14180	cluster1	FG2G00440	cluster2	FG2G13450	cluster3	FG1G53430	cluster4	FG2G24400	cluster5	FG1G52410	cluster6
FG2G14260	cluster1	FG2G00450	cluster2	FG2G13470	cluster3	FG1G53480	cluster4	FG2G24430	cluster5	FG1G52460	cluster6
FG2G14360	cluster1	FG2G00460	cluster2	FG2G13540	cluster3	FG1G53520	cluster4	FG2G24440	cluster5	FG1G52500	cluster6
FG2G14380	cluster1	FG2G00560	cluster2	FG2G13630	cluster3	FG1G53530	cluster4	FG2G24470	cluster5	FG1G52510	cluster6
FG2G14410	cluster1	FG2G00570	cluster2	FG2G13820	cluster3	FG1G53540	cluster4	FG2G24560	cluster5	FG1G52660	cluster6
FG2G14420	cluster1	FG2G00700	cluster2	FG2G13910	cluster3	FG1G53550	cluster4	FG2G24600	cluster5	FG1G52700	cluster6
FG2G14530	cluster1	FG2G00790	cluster2	FG2G13940	cluster3	FG1G53590	cluster4	FG2G24670	cluster5	FG1G52800	cluster6
FG2G14720	cluster1	FG2G00990	cluster2	FG2G13950	cluster3	FG1G53690	cluster4	FG2G24740	cluster5	FG1G52990	cluster6
FG2G14760	cluster1	FG2G01120	cluster2	FG2G13960	cluster3	FG1G53700	cluster4	FG2G25160	cluster5	FG1G53060	cluster6
FG2G14800	cluster1	FG2G01180	cluster2	FG2G13970	cluster3	FG1G53730	cluster4	FG2G25170	cluster5	FG1G53080	cluster6
FG2G15050	cluster1	FG2G01190	cluster2	FG2G13990	cluster3	FG1G53780	cluster4	FG2G25190	cluster5	FG1G53100	cluster6
FG2G15090	cluster1	FG2G01200	cluster2	FG2G14210	cluster3	FG1G53840	cluster4	FG2G25200	cluster5	FG1G53130	cluster6
FG2G15120	cluster1	FG2G01240	cluster2	FG2G14220	cluster3	FG1G53890	cluster4	FG2G25210	cluster5	FG1G53150	cluster6
FG2G15400	cluster1	FG2G01430	cluster2	FG2G14230	cluster3	FG1G53900	cluster4	FG2G25270	cluster5	FG1G53160	cluster6
FG2G15520	cluster1	FG2G01440	cluster2	FG2G14340	cluster3	FG1G53920	cluster4	FG2G25330	cluster5	FG1G53190	cluster6
FG2G15790	cluster1	FG2G01450	cluster2	FG2G14950	cluster3	FG1G53980	cluster4	FG2G25340	cluster5	FG1G53200	cluster6
FG2G15860	cluster1	FG2G01460	cluster2	FG2G14960	cluster3	FG1G54030	cluster4	FG2G25430	cluster5	FG1G53360	cluster6
FG2G15910	cluster1	FG2G01480	cluster2	FG2G15030	cluster3	FG1G54040	cluster4	FG2G25440	cluster5	FG1G53500	cluster6
FG2G16040	cluster1	FG2G01570	cluster2	FG2G15220	cluster3	FG1G54050	cluster4	FG2G25510	cluster5	FG1G53510	cluster6
FG2G16060	cluster1	FG2G01640	cluster2	FG2G15350	cluster3	FG1G54140	cluster4	FG2G25600	cluster5	FG1G53560	cluster6
FG2G16090	cluster1	FG2G01670	cluster2	FG2G15440	cluster3	FG2G00150	cluster4	FG2G25660	cluster5	FG1G53610	cluster6
FG2G16100	cluster1	FG2G01680	cluster2	FG2G15560	cluster3	FG2G00160	cluster4	FG2G25770	cluster5	FG1G53680	cluster6
FG2G16250	cluster1	FG2G01990	cluster2	FG2G15920	cluster3	FG2G00170	cluster4	FG2G25780	cluster5	FG1G53740	cluster6
FG2G16290	cluster1	FG2G02040	cluster2	FG2G15990	cluster3	FG2G00320	cluster4	FG2G25820	cluster5	FG1G53790	cluster6
FG2G16550	cluster1	FG2G02110	cluster2	FG2G16010	cluster3	FG2G00400	cluster4	FG2G25880	cluster5	FG1G53800	cluster6
FG2G16630	cluster1	FG2G02130	cluster2	FG2G16030	cluster3	FG2G00510	cluster4	FG2G25890	cluster5	FG1G53820	cluster6
FG2G16700	cluster1	FG2G02210	cluster2	FG2G16120	cluster3	FG2G00600	cluster4	FG2G25910	cluster5	FG1G53860	cluster6
FG2G16830	cluster1	FG2G02240	cluster2	FG2G16200	cluster3	FG2G00610	cluster4	FG2G25940	cluster5	FG1G53910	cluster6
FG2G17220	cluster1	FG2G02280	cluster2	FG2G16360	cluster3	FG2G00620	cluster4	FG2G25950	cluster5	FG1G54280	cluster6
FG2G17440	cluster1	FG2G02390	cluster2	FG2G16460	cluster3	FG2G00630	cluster4	FG2G25960	cluster5	FG1G54300	cluster6
FG2G17510	cluster1	FG2G02560	cluster2	FG2G16480	cluster3	FG2G00720	cluster4	FG2G25980	cluster5	FG1G54380	cluster6
FG2G17520	cluster1	FG2G02630	cluster2	FG2G16490	cluster3	FG2G00730	cluster4	FG2G26020	cluster5	FG2G00050	cluster6
FG2G17530	cluster1	FG2G02640	cluster2	FG2G16940	cluster3	FG2G00800	cluster4	FG2G26060	cluster5	FG2G00190	cluster6
FG2G17860	cluster1	FG2G02730	cluster2	FG2G17230	cluster3	FG2G00940	cluster4	FG2G26080	cluster5	FG2G00220	cluster6
FG2G18250	cluster1	FG2G02770	cluster2	FG2G17470	cluster3	FG2G00960	cluster4	FG2G26140	cluster5	FG2G00280	cluster6
FG2G18450	cluster1	FG2G03090	cluster2	FG2G17650	cluster3	FG2G01020	cluster4	FG2G26150	cluster5	FG2G00490	cluster6
FG2G18570	cluster1	FG2G03100	cluster2	FG2G17890	cluster3	FG2G01040	cluster4	FG2G26160	cluster5	FG2G00500	cluster6
FG2G18800	cluster1	FG2G03260	cluster2	FG2G17900	cluster3	FG2G01060	cluster4	FG2G26170	cluster5	FG2G00540	cluster6
FG2G18900	cluster1	FG2G03580	cluster2	FG2G17960	cluster3	FG2G01070	cluster4	FG2G26180	cluster5	FG2G00660	cluster6
FG2G18920	cluster1	FG2G03590	cluster2	FG2G17980	cluster3	FG2G01220	cluster4	FG2G26190	cluster5	FG2G00690	cluster6
FG2G19120	cluster1	FG2G03600	cluster2	FG2G18060	cluster3	FG2G01280	cluster4	FG2G26200	cluster5	FG2G00740	cluster6
FG2G19190	cluster1	FG2G03620	cluster2	FG2G18260	cluster3	FG2G01310	cluster4	FG2G26210	cluster5	FG2G00750	cluster6
FG2G19310	cluster1	FG2G03690	cluster2	FG2G18270	cluster3	FG2G01320	cluster4	FG2G26220	cluster5	FG2G00760	cluster6
FG2G19480	cluster1	FG2G03700	cluster2	FG2G18280	cluster3	FG2G01560	cluster4	FG2G26240	cluster5	FG2G00770	cluster6
FG2G19640	cluster1	FG2G03850	cluster2	FG2G18300	cluster3	FG2G01580	cluster4	FG2G26250	cluster5	FG2G00980	cluster6
FG2G19650	cluster1	FG2G04030	cluster2	FG2G18310	cluster3	FG2G01590	cluster4	FG2G26260	cluster5	FG2G01030	cluster6
FG2G19690	cluster1	FG2G04090	cluster2	FG2G18340	cluster3	FG2G01740	cluster4	FG2G26270	cluster5	FG2G01080	cluster6
FG2G19740	cluster1	FG2G04130	cluster2	FG2G18390	cluster3	FG2G01840	cluster4	FG2G26300	cluster5	FG2G01090	cluster6
FG2G19750	cluster1	FG2G04230	cluster2	FG2G18510	cluster3	FG2G01880	cluster4	FG2G26310	cluster5	FG2G01150	cluster6
FG2G19790	cluster1	FG2G04240	cluster2	FG2G18520	cluster3	FG2G01890	cluster4	FG2G26330	cluster5	FG2G01290	cluster6
FG2G19810	cluster1	FG2G04290	cluster2	FG2G18690	cluster3	FG2G01900	cluster4	FG2G26510	cluster5	FG2G01330	cluster6
FG2G20040	cluster1	FG2G04330	cluster2	FG2G19070	cluster3	FG2G01940	cluster4	FG2G26520	cluster5	FG2G01340	cluster6
FG2G20180	cluster1	FG2G04380	cluster2	FG2G19080	cluster3	FG2G01960	cluster4	FG2G26530	cluster5	FG2G01350	cluster6
FG2G20320	cluster1	FG2G04410	cluster2	FG2G19100	cluster3	FG2G01970	cluster4	FG2G26570	cluster5	FG2G01400	cluster6
FG2G20420	cluster1	FG2G04510	cluster2	FG2G19300	cluster3	FG2G02190	cluster4	FG2G26840	cluster5	FG2G01420	cluster6
FG2G20440	cluster1	FG2G04550	cluster2	FG2G19350	cluster3	FG2G02230	cluster4	FG2G26860	cluster5	FG2G01700	cluster6
FG2G20520	cluster1	FG2G04580	cluster2	FG2G19360	cluster3	FG2G02330	cluster4	FG2G26870	cluster5	FG2G01750	cluster6
FG2G20590	cluster1	FG2G04650	cluster2	FG2G19390	cluster3	FG2G02340	cluster4	FG2G26880	cluster5	FG2G01810	cluster6
FG2G20640	cluster1	FG2G04680	cluster2	FG2G19550	cluster3	FG2G02430	cluster4	FG2G27040	cluster5	FG2G01830	cluster6
FG2G20740	cluster1	FG2G04840	cluster2	FG2G19720	cluster3	FG2G02440	cluster4	FG2G27260	cluster5	FG2G01860	cluster6
FG2G20760	cluster1	FG2G04850	cluster2	FG2G19800	cluster3	FG2G02450	cluster4	FG2G27470	cluster5	FG2G01870	cluster6
FG2G20800	cluster1	FG2G04890	cluster2	FG2G19840	cluster3	FG2G02460	cluster4	FG2G27500	cluster5	FG2G01910	cluster6
FG2G21010	cluster1	FG2G04920	cluster2	FG2G19880	cluster3	FG2G02470	cluster4	FG2G27510	cluster5	FG2G01980	cluster6
FG2G21070	cluster1	FG2G05010	cluster2	FG2G20030	cluster3	FG2G02510	cluster4	FG2G27550	cluster5	FG2G02160	cluster6
FG2G21120	cluster1	FG2G05050	cluster2	FG2G20130	cluster3	FG2G02540	cluster4	FG2G27570	cluster5	FG2G02260	cluster6
FG2G21130	cluster1	FG2G05070	cluster2	FG2G20170	cluster3	FG2G02900	cluster4	FG2G27580	cluster5	FG2G02310	cluster6
FG2G21460	cluster1	FG2G05140	cluster2	FG2G20270	cluster3	FG2G02920	cluster4	FG2G27600	cluster5	FG2G02360	cluster6
FG2G21560	cluster1	FG2G05150	cluster2	FG2G20390	cluster3	FG2G02970	cluster4	FG2G27620	cluster5	FG2G02380	cluster6
FG2G21570	cluster1	FG2G05160	cluster2	FG2G20410	cluster3	FG2G02990	cluster4	FG2G27710	cluster5	FG2G02400	cluster6
FG2G21780	cluster1	FG2G05490	cluster2	FG2G20510	cluster3	FG2G03010	cluster4	FG2G27770	cluster5	FG2G02410	cluster6
FG2G22040	cluster1	FG2G05700	cluster2	FG2G20830	cluster3	FG2G03070	cluster4	FG2G27780	cluster5	FG2G02420	cluster6
FG2G22250	cluster1	FG2G05820	cluster2	FG2G20880	cluster3	FG2G03150	cluster4	FG2G27800	cluster5	FG2G02500	cluster6
FG2G22510	cluster1	FG2G05840	cluster2	FG2G20890	cluster3	FG2G03170	cluster4	FG2G27860	cluster5	FG2G02680	cluster6
FG2G22520	cluster1	FG2G05890	cluster2	FG2G21110	cluster3	FG2G03180	cluster4	FG2G27870	cluster5	FG2G02740	cluster6
FG2G22680	cluster1	FG2G05920	cluster2	FG2G21420	cluster3	FG2G03190	cluster4	FG2G27880	cluster5	FG2G02760	cluster6
FG2G22700	cluster1	FG2G06030	cluster2	FG2G21520	cluster3	FG2G03200	cluster4	FG2G28070	cluster5	FG2G02790	cluster6
FG2G22980	cluster1	FG2G06100	cluster2	FG2G21530	cluster3	FG2G03240	cluster4	FG2G28190	cluster5	FG2G02930	cluster6
FG2G23120	cluster1	FG2G06160	cluster2	FG2G21540	cluster3	FG2G03250	cluster4	FG2G28200	cluster5	FG2G02960	cluster6
FG2G23280	cluster1	FG2G06210	cluster2	FG2G21630	cluster3	FG2G03270	cluster4	FG2G28250	cluster5	FG2G03110	cluster6
FG2G23300	cluster1	FG2G06310	cluster2	FG2G21640	cluster3	FG2G03280	cluster4	FG2G28320	cluster5	FG2G03120	cluster6
FG2G23360	cluster1	FG2G06330	cluster2	FG2G21850	cluster3	FG2G03320	cluster4	FG2G28390	cluster5	FG2G03130	cluster6
FG2G23510	cluster1	FG2G06370	cluster2	FG2G21930	cluster3	FG2G03370	cluster4	FG2G28400	cluster5	FG2G03140	cluster6
FG2G23860	cluster1	FG2G06460	cluster2	FG2G21950	cluster3	FG2G03380	cluster4	FG2G28410	cluster5	FG2G03390	cluster6
FG2G24140	cluster1	FG2G06510	cluster2	FG2G21960	cluster3	FG2G03440	cluster4	FG2G28460	cluster5	FG2G03400	cluster6
FG2G24290	cluster1	FG2G06520	cluster2	FG2G22050	cluster3	FG2G03490	cluster4	FG2G28480	cluster5	FG2G03470	cluster6
FG2G24480	cluster1	FG2G06550	cluster2	FG2G22100	cluster3	FG2G03530	cluster4	FG2G28550	cluster5	FG2G03500	cluster6
FG2G24500	cluster1	FG2G06650	cluster2	FG2G22110	cluster3	FG2G03630	cluster4	FG2G28570	cluster5	FG2G03510	cluster6
FG2G24520	cluster1	FG2G06700	cluster2	FG2G22120	cluster3	FG2G03730	cluster4	FG2G28620	cluster5	FG2G03520	cluster6
FG2G24610	cluster1	FG2G06740	cluster2	FG2G22360	cluster3	FG2G03760	cluster4	FG2G28660	cluster5	FG2G03670	cluster6
FG2G24940	cluster1	FG2G06800	cluster2	FG2G22380	cluster3	FG2G03790	cluster4	FG2G28810	cluster5	FG2G03750	cluster6
FG2G25070	cluster1	FG2G06900	cluster2	FG2G22710	cluster3	FG2G03810	cluster4	FG2G29020	cluster5	FG2G03900	cluster6
FG2G25090	cluster1	FG2G06930	cluster2	FG2G22720	cluster3	FG2G03830	cluster4	FG2G29030	cluster5	FG2G03930	cluster6
FG2G25450	cluster1	FG2G07160	cluster2	FG2G22900	cluster3	FG2G03870	cluster4	FG2G29060	cluster5	FG2G03940	cluster6
FG2G26610	cluster1	FG2G07170	cluster2	FG2G23340	cluster3	FG2G03890	cluster4	FG2G29210	cluster5	FG2G03960	cluster6
FG2G26620	cluster1	FG2G07300	cluster2	FG2G23460	cluster3	FG2G03910	cluster4	FG2G29370	cluster5	FG2G03970	cluster6
FG2G26730	cluster1	FG2G07310	cluster2	FG2G23520	cluster3	FG2G03920	cluster4	FG2G29430	cluster5	FG2G03980	cluster6
FG2G26750	cluster1	FG2G07320	cluster2	FG2G23580	cluster3	FG2G03950	cluster4	FG2G29440	cluster5	FG2G04050	cluster6
FG2G26760	cluster1	FG2G07360	cluster2	FG2G23600	cluster3	FG2G04120	cluster4	FG2G29510	cluster5	FG2G04140	cluster6
FG2G26780	cluster1	FG2G07470	cluster2	FG2G23620	cluster3	FG2G04270	cluster4	FG2G29630	cluster5	FG2G04210	cluster6
FG2G26940	cluster1	FG2G07480	cluster2	FG2G23680	cluster3	FG2G04420	cluster4	FG2G29640	cluster5	FG2G04310	cluster6
FG2G26950	cluster1	FG2G07580	cluster2	FG2G23690	cluster3	FG2G04520	cluster4	FG2G29650	cluster5	FG2G04320	cluster6
FG2G27090	cluster1	FG2G07700	cluster2	FG2G23720	cluster3	FG2G04560	cluster4	FG2G29660	cluster5	FG2G04440	cluster6
FG2G27300	cluster1	FG2G08080	cluster2	FG2G23890	cluster3	FG2G04570	cluster4	FG2G29670	cluster5	FG2G04530	cluster6
FG2G27370	cluster1	FG2G08250	cluster2	FG2G23960	cluster3	FG2G04710	cluster4	FG2G29680	cluster5	FG2G04750	cluster6
FG2G27720	cluster1	FG2G08390	cluster2	FG2G24160	cluster3	FG2G04760	cluster4	FG2G29710	cluster5	FG2G04780	cluster6
FG2G27910	cluster1	FG2G08600	cluster2	FG2G24450	cluster3	FG2G04820	cluster4	FG2G29750	cluster5	FG2G04830	cluster6
FG2G27920	cluster1	FG2G08770	cluster2	FG2G24620	cluster3	FG2G05090	cluster4	FG2G29820	cluster5	FG2G04940	cluster6
FG2G28080	cluster1	FG2G08830	cluster2	FG2G24680	cluster3	FG2G05100	cluster4	FG2G30030	cluster5	FG2G04950	cluster6
FG2G28290	cluster1	FG2G08840	cluster2	FG2G24690	cluster3	FG2G05110	cluster4	FG2G30180	cluster5	FG2G05000	cluster6
FG2G28740	cluster1	FG2G08970	cluster2	FG2G24770	cluster3	FG2G05220	cluster4	FG2G30200	cluster5	FG2G05080	cluster6
FG2G28790	cluster1	FG2G09090	cluster2	FG2G24780	cluster3	FG2G05230	cluster4	FG2G30440	cluster5	FG2G05240	cluster6
FG2G28820	cluster1	FG2G09180	cluster2	FG2G24800	cluster3	FG2G05340	cluster4	FG2G30450	cluster5	FG2G05250	cluster6
FG2G28830	cluster1	FG2G09320	cluster2	FG2G24810	cluster3	FG2G05440	cluster4	FG2G30520	cluster5	FG2G05260	cluster6
FG2G28840	cluster1	FG2G09350	cluster2	FG2G24830	cluster3	FG2G05470	cluster4	FG2G30640	cluster5	FG2G05280	cluster6
FG2G29200	cluster1	FG2G09380	cluster2	FG2G24840	cluster3	FG2G05570	cluster4	FG2G30700	cluster5	FG2G05430	cluster6
FG2G29290	cluster1	FG2G09460	cluster2	FG2G24900	cluster3	FG2G05630	cluster4	FG2G30970	cluster5	FG2G05550	cluster6
FG2G29530	cluster1	FG2G09630	cluster2	FG2G24930	cluster3	FG2G05710	cluster4	FG2G31020	cluster5	FG2G05620	cluster6
FG2G29830	cluster1	FG2G09720	cluster2	FG2G24950	cluster3	FG2G05800	cluster4	FG2G31060	cluster5	FG2G05640	cluster6
FG2G29980	cluster1	FG2G10080	cluster2	FG2G24990	cluster3	FG2G05850	cluster4	FG2G31140	cluster5	FG2G05660	cluster6
FG2G29990	cluster1	FG2G10140	cluster2	FG2G25000	cluster3	FG2G05970	cluster4	FG2G31230	cluster5	FG2G05750	cluster6
FG2G30020	cluster1	FG2G10150	cluster2	FG2G25110	cluster3	FG2G06000	cluster4	FG2G31300	cluster5	FG2G05760	cluster6
FG2G30080	cluster1	FG2G10160	cluster2	FG2G25310	cluster3	FG2G06240	cluster4	FG2G31760	cluster5	FG2G05860	cluster6
FG2G30130	cluster1	FG2G10170	cluster2	FG2G25500	cluster3	FG2G06390	cluster4	FG2G32010	cluster5	FG2G06110	cluster6
FG2G30190	cluster1	FG2G10190	cluster2	FG2G25700	cluster3	FG2G06430	cluster4	FG2G32090	cluster5	FG2G06140	cluster6
FG2G30230	cluster1	FG2G10220	cluster2	FG2G25710	cluster3	FG2G06440	cluster4	FG2G32160	cluster5	FG2G06270	cluster6
FG2G30270	cluster1	FG2G10230	cluster2	FG2G25800	cluster3	FG2G06540	cluster4	FG2G32210	cluster5	FG2G06320	cluster6
FG2G30340	cluster1	FG2G10380	cluster2	FG2G25920	cluster3	FG2G06620	cluster4	FG2G32280	cluster5	FG2G06400	cluster6
FG2G30390	cluster1	FG2G10390	cluster2	FG2G26000	cluster3	FG2G06710	cluster4	FG2G32330	cluster5	FG2G06580	cluster6
FG2G30460	cluster1	FG2G10440	cluster2	FG2G26040	cluster3	FG2G06830	cluster4	FG2G32340	cluster5	FG2G06590	cluster6
FG2G30490	cluster1	FG2G10590	cluster2	FG2G26110	cluster3	FG2G06860	cluster4	FG2G32400	cluster5	FG2G06660	cluster6
FG2G30580	cluster1	FG2G10660	cluster2	FG2G26130	cluster3	FG2G06980	cluster4	FG2G32740	cluster5	FG2G06670	cluster6
FG2G30850	cluster1	FG2G10720	cluster2	FG2G26340	cluster3	FG2G07090	cluster4	FG2G32880	cluster5	FG2G06680	cluster6
FG2G30950	cluster1	FG2G10730	cluster2	FG2G26380	cluster3	FG2G07240	cluster4	FG2G32970	cluster5	FG2G06810	cluster6
FG2G30980	cluster1	FG2G10790	cluster2	FG2G26400	cluster3	FG2G07250	cluster4	FG2G33100	cluster5	FG2G06870	cluster6
FG2G31010	cluster1	FG2G10800	cluster2	FG2G26410	cluster3	FG2G07540	cluster4	FG2G33200	cluster5	FG2G06880	cluster6
FG2G31250	cluster1	FG2G10820	cluster2	FG2G26430	cluster3	FG2G07550	cluster4	FG2G33220	cluster5	FG2G06910	cluster6
FG2G31310	cluster1	FG2G11060	cluster2	FG2G26470	cluster3	FG2G07560	cluster4	FG2G33260	cluster5	FG2G06920	cluster6
FG2G31340	cluster1	FG2G11080	cluster2	FG2G26560	cluster3	FG2G07640	cluster4	FG2G33520	cluster5	FG2G07350	cluster6
FG2G31360	cluster1	FG2G11150	cluster2	FG2G26580	cluster3	FG2G07650	cluster4	FG2G33570	cluster5	FG2G07420	cluster6
FG2G31390	cluster1	FG2G11440	cluster2	FG2G26630	cluster3	FG2G07680	cluster4	FG2G33950	cluster5	FG2G07430	cluster6
FG2G31410	cluster1	FG2G11460	cluster2	FG2G26640	cluster3	FG2G07910	cluster4	FG2G33980	cluster5	FG2G07530	cluster6
FG2G31420	cluster1	FG2G11480	cluster2	FG2G26650	cluster3	FG2G07940	cluster4	FG2G34050	cluster5	FG2G07590	cluster6
FG2G31630	cluster1	FG2G11560	cluster2	FG2G26820	cluster3	FG2G08000	cluster4	FG2G34160	cluster5	FG2G07620	cluster6
FG2G31680	cluster1	FG2G11570	cluster2	FG2G26910	cluster3	FG2G08010	cluster4	FG2G34290	cluster5	FG2G07670	cluster6
FG2G31710	cluster1	FG2G11640	cluster2	FG2G26920	cluster3	FG2G08020	cluster4	FG2G34380	cluster5	FG2G07690	cluster6
FG2G31940	cluster1	FG2G12000	cluster2	FG2G26970	cluster3	FG2G08050	cluster4	FG2G34390	cluster5	FG2G07760	cluster6
FG2G32180	cluster1	FG2G12060	cluster2	FG2G26980	cluster3	FG2G08180	cluster4	FG2G34550	cluster5	FG2G08160	cluster6
FG2G32220	cluster1	FG2G12090	cluster2	FG2G26990	cluster3	FG2G08270	cluster4	FG2G34570	cluster5	FG2G08200	cluster6
FG2G32450	cluster1	FG2G12190	cluster2	FG2G27000	cluster3	FG2G08350	cluster4	FG2G34580	cluster5	FG2G08260	cluster6
FG2G32550	cluster1	FG2G12220	cluster2	FG2G27380	cluster3	FG2G08360	cluster4	FG2G34620	cluster5	FG2G08490	cluster6
FG2G32730	cluster1	FG2G12230	cluster2	FG2G27460	cluster3	FG2G08380	cluster4	FG2G34790	cluster5	FG2G08500	cluster6
FG2G32790	cluster1	FG2G12240	cluster2	FG2G27490	cluster3	FG2G08410	cluster4	FG2G35020	cluster5	FG2G08510	cluster6
FG2G32840	cluster1	FG2G12270	cluster2	FG2G27520	cluster3	FG2G08450	cluster4	FG2G35310	cluster5	FG2G08730	cluster6
FG2G32850	cluster1	FG2G12420	cluster2	FG2G27530	cluster3	FG2G08530	cluster4	FG2G35440	cluster5	FG2G08790	cluster6
FG2G32950	cluster1	FG2G12460	cluster2	FG2G27630	cluster3	FG2G08540	cluster4	FG2G35480	cluster5	FG2G08810	cluster6
FG2G33080	cluster1	FG2G12570	cluster2	FG2G28050	cluster3	FG2G08580	cluster4	FG2G35490	cluster5	FG2G08900	cluster6
FG2G33270	cluster1	FG2G12590	cluster2	FG2G28280	cluster3	FG2G08610	cluster4	FG2G35650	cluster5	FG2G08960	cluster6
FG2G33280	cluster1	FG2G12600	cluster2	FG2G28380	cluster3	FG2G08690	cluster4	FG2G35670	cluster5	FG2G09070	cluster6
FG2G33530	cluster1	FG2G12620	cluster2	FG2G28440	cluster3	FG2G08700	cluster4	FG2G35710	cluster5	FG2G09110	cluster6
FG2G33630	cluster1	FG2G12930	cluster2	FG2G28540	cluster3	FG2G08720	cluster4	FG2G35780	cluster5	FG2G09120	cluster6
FG2G33740	cluster1	FG2G13100	cluster2	FG2G28730	cluster3	FG2G08750	cluster4	FG2G35790	cluster5	FG2G09280	cluster6
FG2G33750	cluster1	FG2G13250	cluster2	FG2G28960	cluster3	FG2G08880	cluster4	FG2G35900	cluster5	FG2G09360	cluster6
FG2G33800	cluster1	FG2G13260	cluster2	FG2G28970	cluster3	FG2G08950	cluster4	FG2G35910	cluster5	FG2G09390	cluster6
FG2G33920	cluster1	FG2G13270	cluster2	FG2G28980	cluster3	FG2G09020	cluster4	FG2G35920	cluster5	FG2G09560	cluster6
FG2G34040	cluster1	FG2G13280	cluster2	FG2G29000	cluster3	FG2G09030	cluster4	FG2G35930	cluster5	FG2G09650	cluster6
FG2G34200	cluster1	FG2G13300	cluster2	FG2G29010	cluster3	FG2G09050	cluster4	FG2G36070	cluster5	FG2G09740	cluster6
FG2G34260	cluster1	FG2G13380	cluster2	FG2G29040	cluster3	FG2G09060	cluster4	FG2G36150	cluster5	FG2G09770	cluster6
FG2G34310	cluster1	FG2G13570	cluster2	FG2G29100	cluster3	FG2G09130	cluster4	FG2G36160	cluster5	FG2G09850	cluster6
FG2G34430	cluster1	FG2G13680	cluster2	FG2G29110	cluster3	FG2G09170	cluster4	FG2G36180	cluster5	FG2G09890	cluster6
FG2G34470	cluster1	FG2G13720	cluster2	FG2G29130	cluster3	FG2G09270	cluster4	FG2G36270	cluster5	FG2G09960	cluster6
FG2G34520	cluster1	FG2G13730	cluster2	FG2G29160	cluster3	FG2G09290	cluster4	FG2G36510	cluster5	FG2G09980	cluster6
FG2G34540	cluster1	FG2G13760	cluster2	FG2G29220	cluster3	FG2G09410	cluster4	FG2G36730	cluster5	FG2G09990	cluster6
FG2G34600	cluster1	FG2G13840	cluster2	FG2G29260	cluster3	FG2G09420	cluster4	FG2G36740	cluster5	FG2G10000	cluster6
FG2G35090	cluster1	FG2G13860	cluster2	FG2G29280	cluster3	FG2G09430	cluster4	FG2G36800	cluster5	FG2G10030	cluster6
FG2G35160	cluster1	FG2G13900	cluster2	FG2G29300	cluster3	FG2G09490	cluster4	FG2G36860	cluster5	FG2G10060	cluster6
FG2G35220	cluster1	FG2G14050	cluster2	FG2G29330	cluster3	FG2G09570	cluster4	FG2G36950	cluster5	FG2G10250	cluster6
FG2G35380	cluster1	FG2G14090	cluster2	FG2G29350	cluster3	FG2G09580	cluster4	FG2G36970	cluster5	FG2G10260	cluster6
FG2G35390	cluster1	FG2G14100	cluster2	FG2G29380	cluster3	FG2G09600	cluster4	FG2G37140	cluster5	FG2G10290	cluster6
FG2G35400	cluster1	FG2G14160	cluster2	FG2G29480	cluster3	FG2G09780	cluster4	FG2G37150	cluster5	FG2G10360	cluster6
FG2G35470	cluster1	FG2G14170	cluster2	FG2G29590	cluster3	FG2G09800	cluster4	FG2G37450	cluster5	FG2G10400	cluster6
FG2G35550	cluster1	FG2G14190	cluster2	FG2G29740	cluster3	FG2G09810	cluster4	FG2G37560	cluster5	FG2G10740	cluster6
FG2G35560	cluster1	FG2G14310	cluster2	FG2G29870	cluster3	FG2G09970	cluster4	FG2G37570	cluster5	FG2G10840	cluster6
FG2G35730	cluster1	FG2G14400	cluster2	FG2G30040	cluster3	FG2G10040	cluster4	FG2G37650	cluster5	FG2G10910	cluster6
FG2G35860	cluster1	FG2G14500	cluster2	FG2G30070	cluster3	FG2G10050	cluster4	FG2G37730	cluster5	FG2G10970	cluster6
FG2G35880	cluster1	FG2G14610	cluster2	FG2G30110	cluster3	FG2G10200	cluster4	FG2G37990	cluster5	FG2G11290	cluster6
FG2G35890	cluster1	FG2G14640	cluster2	FG2G30160	cluster3	FG2G10240	cluster4	FG2G38000	cluster5	FG2G11310	cluster6
FG2G36100	cluster1	FG2G14670	cluster2	FG2G30350	cluster3	FG2G10270	cluster4	FG2G38080	cluster5	FG2G11350	cluster6
FG2G36320	cluster1	FG2G14710	cluster2	FG2G30360	cluster3	FG2G10310	cluster4	FG2G38190	cluster5	FG2G11380	cluster6
FG2G36330	cluster1	FG2G14740	cluster2	FG2G30470	cluster3	FG2G10420	cluster4	FG2G38230	cluster5	FG2G11420	cluster6
FG2G36370	cluster1	FG2G14870	cluster2	FG2G30790	cluster3	FG2G10460	cluster4	FG2G38350	cluster5	FG2G11490	cluster6
FG2G36630	cluster1	FG2G14930	cluster2	FG2G30800	cluster3	FG2G10620	cluster4	FG2G38490	cluster5	FG2G11510	cluster6
FG2G36640	cluster1	FG2G15080	cluster2	FG2G30810	cluster3	FG2G10680	cluster4	FG2G38570	cluster5	FG2G11530	cluster6
FG2G36840	cluster1	FG2G15100	cluster2	FG2G31000	cluster3	FG2G10700	cluster4	FG2G38580	cluster5	FG2G11590	cluster6
FG2G36870	cluster1	FG2G15190	cluster2	FG2G31050	cluster3	FG2G10710	cluster4	FG2G38600	cluster5	FG2G11600	cluster6
FG2G36940	cluster1	FG2G15360	cluster2	FG2G31080	cluster3	FG2G10760	cluster4	FG2G38660	cluster5	FG2G11650	cluster6
FG2G37000	cluster1	FG2G15390	cluster2	FG2G31180	cluster3	FG2G10880	cluster4	FG2G38670	cluster5	FG2G11660	cluster6
FG2G37010	cluster1	FG2G15580	cluster2	FG2G31260	cluster3	FG2G10890	cluster4	FG2G38840	cluster5	FG2G11690	cluster6
FG2G37040	cluster1	FG2G15600	cluster2	FG2G31650	cluster3	FG2G10980	cluster4	FG2G39000	cluster5	FG2G11830	cluster6
FG2G37050	cluster1	FG2G15680	cluster2	FG2G31660	cluster3	FG2G10990	cluster4	FG2G39100	cluster5	FG2G11920	cluster6
FG2G37090	cluster1	FG2G15740	cluster2	FG2G31670	cluster3	FG2G11100	cluster4	FG2G39170	cluster5	FG2G12030	cluster6
FG2G37110	cluster1	FG2G15870	cluster2	FG2G31800	cluster3	FG2G11140	cluster4	FG2G39270	cluster5	FG2G12070	cluster6
FG2G37180	cluster1	FG2G15890	cluster2	FG2G31810	cluster3	FG2G11250	cluster4	FG2G39330	cluster5	FG2G12170	cluster6
FG2G37240	cluster1	FG2G15900	cluster2	FG2G31820	cluster3	FG2G11260	cluster4	FG2G39360	cluster5	FG2G12180	cluster6
FG2G37460	cluster1	FG2G15980	cluster2	FG2G31870	cluster3	FG2G11330	cluster4	FG2G39380	cluster5	FG2G12250	cluster6
FG2G37470	cluster1	FG2G16170	cluster2	FG2G32190	cluster3	FG2G11370	cluster4	FG2G39400	cluster5	FG2G12300	cluster6
FG2G37530	cluster1	FG2G16180	cluster2	FG2G32240	cluster3	FG2G11390	cluster4	FG2G39410	cluster5	FG2G12320	cluster6
FG2G37660	cluster1	FG2G16240	cluster2	FG2G32250	cluster3	FG2G11450	cluster4	FG2G39880	cluster5	FG2G12500	cluster6
FG2G37770	cluster1	FG2G16300	cluster2	FG2G32350	cluster3	FG2G11610	cluster4	FG2G40080	cluster5	FG2G12640	cluster6
FG2G38140	cluster1	FG2G16500	cluster2	FG2G32390	cluster3	FG2G11630	cluster4	FG2G40090	cluster5	FG2G12680	cluster6
FG2G38160	cluster1	FG2G16510	cluster2	FG2G32460	cluster3	FG2G11720	cluster4	FG2G40180	cluster5	FG2G12690	cluster6
FG2G38200	cluster1	FG2G16520	cluster2	FG2G32500	cluster3	FG2G11850	cluster4	FG2G40200	cluster5	FG2G12740	cluster6
FG2G38210	cluster1	FG2G16560	cluster2	FG2G32520	cluster3	FG2G11900	cluster4	FG2G40210	cluster5	FG2G12830	cluster6
FG2G38250	cluster1	FG2G16580	cluster2	FG2G32560	cluster3	FG2G11910	cluster4	FG2G40250	cluster5	FG2G12890	cluster6
FG2G38280	cluster1	FG2G16850	cluster2	FG2G32660	cluster3	FG2G12110	cluster4	FG2G40320	cluster5	FG2G12960	cluster6
FG2G38460	cluster1	FG2G16880	cluster2	FG2G32720	cluster3	FG2G12120	cluster4	FG2G40380	cluster5	FG2G12970	cluster6
FG2G38520	cluster1	FG2G16890	cluster2	FG2G32830	cluster3	FG2G12130	cluster4	FG2G40450	cluster5	FG2G12980	cluster6
FG2G38610	cluster1	FG2G16910	cluster2	FG2G33090	cluster3	FG2G12140	cluster4	FG2G40550	cluster5	FG2G12990	cluster6
FG2G38700	cluster1	FG2G17190	cluster2	FG2G33150	cluster3	FG2G12160	cluster4	FG2G40590	cluster5	FG2G13030	cluster6
FG2G38790	cluster1	FG2G17490	cluster2	FG2G33230	cluster3	FG2G12260	cluster4	FG2G40910	cluster5	FG2G13080	cluster6
FG2G39040	cluster1	FG2G17500	cluster2	FG2G33310	cluster3	FG2G12340	cluster4	FG2G40970	cluster5	FG2G13110	cluster6
FG2G39130	cluster1	FG2G17590	cluster2	FG2G33320	cluster3	FG2G12370	cluster4	FG2G41280	cluster5	FG2G13150	cluster6
FG2G39230	cluster1	FG2G17600	cluster2	FG2G33330	cluster3	FG2G12380	cluster4	FG2G41300	cluster5	FG2G13180	cluster6
FG2G39450	cluster1	FG2G17630	cluster2	FG2G33340	cluster3	FG2G12670	cluster4	FG2G41350	cluster5	FG2G13650	cluster6
FG2G39470	cluster1	FG2G17720	cluster2	FG2G33350	cluster3	FG2G12730	cluster4	FG2G41400	cluster5	FG2G13660	cluster6
FG2G39500	cluster1	FG2G17740	cluster2	FG2G33390	cluster3	FG2G12770	cluster4	FG2G41450	cluster5	FG2G13670	cluster6
FG2G39520	cluster1	FG2G17760	cluster2	FG2G33460	cluster3	FG2G13000	cluster4	FG2G41460	cluster5	FG2G13780	cluster6
FG2G39680	cluster1	FG2G17770	cluster2	FG2G33560	cluster3	FG2G13010	cluster4	FG2G41470	cluster5	FG2G13800	cluster6
FG2G39710	cluster1	FG2G17790	cluster2	FG2G33850	cluster3	FG2G13050	cluster4	FG2G41500	cluster5	FG2G13830	cluster6
FG2G39780	cluster1	FG2G17800	cluster2	FG2G33890	cluster3	FG2G13120	cluster4	FG2G41540	cluster5	FG2G13890	cluster6
FG2G39990	cluster1	FG2G17830	cluster2	FG2G33930	cluster3	FG2G13130	cluster4	FG2G41620	cluster5	FG2G14060	cluster6
FG2G40270	cluster1	FG2G17870	cluster2	FG2G33970	cluster3	FG2G13350	cluster4	FG2G42050	cluster5	FG2G14110	cluster6
FG2G40350	cluster1	FG2G18100	cluster2	FG2G34000	cluster3	FG2G13370	cluster4	FG2G42060	cluster5	FG2G14130	cluster6
FG2G40530	cluster1	FG2G18200	cluster2	FG2G34080	cluster3	FG2G13390	cluster4	FG2G42070	cluster5	FG2G14200	cluster6
FG2G40600	cluster1	FG2G18210	cluster2	FG2G34110	cluster3	FG2G13490	cluster4	FG2G42080	cluster5	FG2G14240	cluster6
FG2G40660	cluster1	FG2G18350	cluster2	FG2G34150	cluster3	FG2G13510	cluster4	FG2G42090	cluster5	FG2G14300	cluster6
FG2G40750	cluster1	FG2G18360	cluster2	FG2G34170	cluster3	FG2G13520	cluster4	FG2G42100	cluster5	FG2G14480	cluster6
FG2G40860	cluster1	FG2G18430	cluster2	FG2G34210	cluster3	FG2G13530	cluster4	FG2G42170	cluster5	FG2G14540	cluster6
FG2G40880	cluster1	FG2G18440	cluster2	FG2G34220	cluster3	FG2G13560	cluster4	FG2G42220	cluster5	FG2G14560	cluster6
FG2G40920	cluster1	FG2G18490	cluster2	FG2G34340	cluster3	FG2G13580	cluster4	FG2G42250	cluster5	FG2G14580	cluster6
FG2G41010	cluster1	FG2G18500	cluster2	FG2G34400	cluster3	FG2G13590	cluster4	FG2G42380	cluster5	FG2G14590	cluster6
FG2G41140	cluster1	FG2G18660	cluster2	FG2G34690	cluster3	FG2G13610	cluster4	FG2G42440	cluster5	FG2G14600	cluster6
FG2G41190	cluster1	FG2G18770	cluster2	FG2G34840	cluster3	FG2G13640	cluster4	FG2G42640	cluster5	FG2G14630	cluster6
FG2G41410	cluster1	FG2G18780	cluster2	FG2G34940	cluster3	FG2G14030	cluster4	FG2G42650	cluster5	FG2G14660	cluster6
FG2G41480	cluster1	FG2G18790	cluster2	FG2G34950	cluster3	FG2G14070	cluster4	FG2G42770	cluster5	FG2G14770	cluster6
FG2G41660	cluster1	FG2G19330	cluster2	FG2G35030	cluster3	FG2G14280	cluster4	FG2G42780	cluster5	FG2G14790	cluster6
FG2G41700	cluster1	FG2G19450	cluster2	FG2G35040	cluster3	FG2G14440	cluster4	FG2G42790	cluster5	FG2G14850	cluster6
FG2G41770	cluster1	FG2G19460	cluster2	FG2G35070	cluster3	FG2G14550	cluster4	FG2G42800	cluster5	FG2G14910	cluster6
FG2G41830	cluster1	FG2G19700	cluster2	FG2G35080	cluster3	FG2G14570	cluster4	FG2G42810	cluster5	FG2G14920	cluster6
FG2G41840	cluster1	FG2G19950	cluster2	FG2G35170	cluster3	FG2G14620	cluster4	FG2G42820	cluster5	FG2G14940	cluster6
FG2G41870	cluster1	FG2G20200	cluster2	FG2G35250	cluster3	FG2G14820	cluster4	FG2G42840	cluster5	FG2G15010	cluster6
FG2G41950	cluster1	FG2G20220	cluster2	FG2G35270	cluster3	FG2G14880	cluster4	FG2G43050	cluster5	FG2G15040	cluster6
FG2G42290	cluster1	FG2G20230	cluster2	FG2G35320	cluster3	FG2G14990	cluster4	FG2G43100	cluster5	FG2G15110	cluster6
FG2G42300	cluster1	FG2G20240	cluster2	FG2G35510	cluster3	FG2G15290	cluster4	FG3G00020	cluster5	FG2G15130	cluster6
FG2G42330	cluster1	FG2G20340	cluster2	FG2G35740	cluster3	FG2G15310	cluster4	FG3G00030	cluster5	FG2G15150	cluster6
FG2G42500	cluster1	FG2G20360	cluster2	FG2G35750	cluster3	FG2G15380	cluster4	FG3G00040	cluster5	FG2G15270	cluster6
FG2G42670	cluster1	FG2G20380	cluster2	FG2G35940	cluster3	FG2G15470	cluster4	FG3G00050	cluster5	FG2G15320	cluster6
FG2G42890	cluster1	FG2G20430	cluster2	FG2G35960	cluster3	FG2G15480	cluster4	FG3G00220	cluster5	FG2G15330	cluster6
FG2G43110	cluster1	FG2G20490	cluster2	FG2G35980	cluster3	FG2G15530	cluster4	FG3G00230	cluster5	FG2G15340	cluster6
FG2G43150	cluster1	FG2G20580	cluster2	FG2G36010	cluster3	FG2G15550	cluster4	FG3G00270	cluster5	FG2G15370	cluster6
FG3G00210	cluster1	FG2G20600	cluster2	FG2G36040	cluster3	FG2G15630	cluster4	FG3G00350	cluster5	FG2G15410	cluster6
FG3G00590	cluster1	FG2G20610	cluster2	FG2G36470	cluster3	FG2G15640	cluster4	FG3G00650	cluster5	FG2G15460	cluster6
FG3G00750	cluster1	FG2G20650	cluster2	FG2G36490	cluster3	FG2G15690	cluster4	FG3G00660	cluster5	FG2G15490	cluster6
FG3G00760	cluster1	FG2G20660	cluster2	FG2G36500	cluster3	FG2G15720	cluster4	FG3G00670	cluster5	FG2G15500	cluster6
FG3G00790	cluster1	FG2G20960	cluster2	FG2G36600	cluster3	FG2G15730	cluster4	FG3G00710	cluster5	FG2G15510	cluster6
FG3G01030	cluster1	FG2G20990	cluster2	FG2G36720	cluster3	FG2G15750	cluster4	FG3G00730	cluster5	FG2G15540	cluster6
FG3G01210	cluster1	FG2G21060	cluster2	FG2G36820	cluster3	FG2G15800	cluster4	FG3G00940	cluster5	FG2G15650	cluster6
FG3G01220	cluster1	FG2G21160	cluster2	FG2G36830	cluster3	FG2G16050	cluster4	FG3G01080	cluster5	FG2G15780	cluster6
FG3G01450	cluster1	FG2G21230	cluster2	FG2G36850	cluster3	FG2G16210	cluster4	FG3G01090	cluster5	FG2G15830	cluster6
FG3G01540	cluster1	FG2G21280	cluster2	FG2G36880	cluster3	FG2G16620	cluster4	FG3G01100	cluster5	FG2G15850	cluster6
FG3G01550	cluster1	FG2G21290	cluster2	FG2G36930	cluster3	FG2G16640	cluster4	FG3G01120	cluster5	FG2G15940	cluster6
FG3G01590	cluster1	FG2G21300	cluster2	FG2G36960	cluster3	FG2G16650	cluster4	FG3G01330	cluster5	FG2G15950	cluster6
FG3G01600	cluster1	FG2G21310	cluster2	FG2G37350	cluster3	FG2G16660	cluster4	FG3G01340	cluster5	FG2G16110	cluster6
FG3G01680	cluster1	FG2G21350	cluster2	FG2G37360	cluster3	FG2G16720	cluster4	FG3G01400	cluster5	FG2G16130	cluster6
FG3G01770	cluster1	FG2G21410	cluster2	FG2G37580	cluster3	FG2G16750	cluster4	FG3G01460	cluster5	FG2G16310	cluster6
FG3G01840	cluster1	FG2G21550	cluster2	FG2G37630	cluster3	FG2G16770	cluster4	FG3G01480	cluster5	FG2G16330	cluster6
FG3G02130	cluster1	FG2G21830	cluster2	FG2G37640	cluster3	FG2G16780	cluster4	FG3G01700	cluster5	FG2G16530	cluster6
FG3G02550	cluster1	FG2G21860	cluster2	FG2G37700	cluster3	FG2G16790	cluster4	FG3G01750	cluster5	FG2G16710	cluster6
FG3G02650	cluster1	FG2G21990	cluster2	FG2G37710	cluster3	FG2G16800	cluster4	FG3G01760	cluster5	FG2G16730	cluster6
FG3G02660	cluster1	FG2G22000	cluster2	FG2G37740	cluster3	FG2G16810	cluster4	FG3G01780	cluster5	FG2G16740	cluster6
FG3G02870	cluster1	FG2G22060	cluster2	FG2G37750	cluster3	FG2G16930	cluster4	FG3G01920	cluster5	FG2G17040	cluster6
FG3G02980	cluster1	FG2G22070	cluster2	FG2G37890	cluster3	FG2G17080	cluster4	FG3G02020	cluster5	FG2G17050	cluster6
FG3G03170	cluster1	FG2G22130	cluster2	FG2G37900	cluster3	FG2G17160	cluster4	FG3G02030	cluster5	FG2G17060	cluster6
FG3G03180	cluster1	FG2G22260	cluster2	FG2G37910	cluster3	FG2G17180	cluster4	FG3G02120	cluster5	FG2G17140	cluster6
FG3G03240	cluster1	FG2G22470	cluster2	FG2G38040	cluster3	FG2G17380	cluster4	FG3G02140	cluster5	FG2G17210	cluster6
FG3G03280	cluster1	FG2G22660	cluster2	FG2G38050	cluster3	FG2G17420	cluster4	FG3G02210	cluster5	FG2G17260	cluster6
FG3G03290	cluster1	FG2G22740	cluster2	FG2G38100	cluster3	FG2G17480	cluster4	FG3G02220	cluster5	FG2G17270	cluster6
FG3G03460	cluster1	FG2G22760	cluster2	FG2G38630	cluster3	FG2G17620	cluster4	FG3G02290	cluster5	FG2G17290	cluster6
FG3G03470	cluster1	FG2G22940	cluster2	FG2G38640	cluster3	FG2G17660	cluster4	FG3G02310	cluster5	FG2G17300	cluster6
FG3G03480	cluster1	FG2G23010	cluster2	FG2G38710	cluster3	FG2G17670	cluster4	FG3G02320	cluster5	FG2G17330	cluster6
FG3G03680	cluster1	FG2G23130	cluster2	FG2G38770	cluster3	FG2G17730	cluster4	FG3G02420	cluster5	FG2G17340	cluster6
FG3G03760	cluster1	FG2G23160	cluster2	FG2G38820	cluster3	FG2G17950	cluster4	FG3G02480	cluster5	FG2G17450	cluster6
FG3G04180	cluster1	FG2G23190	cluster2	FG2G38830	cluster3	FG2G18010	cluster4	FG3G02490	cluster5	FG2G17820	cluster6
FG3G04220	cluster1	FG2G23260	cluster2	FG2G38950	cluster3	FG2G18020	cluster4	FG3G02540	cluster5	FG2G17850	cluster6
FG3G04250	cluster1	FG2G23640	cluster2	FG2G38960	cluster3	FG2G18110	cluster4	FG3G02780	cluster5	FG2G17910	cluster6
FG3G04360	cluster1	FG2G23710	cluster2	FG2G39020	cluster3	FG2G18120	cluster4	FG3G02790	cluster5	FG2G17920	cluster6
FG3G04370	cluster1	FG2G23760	cluster2	FG2G39160	cluster3	FG2G18130	cluster4	FG3G02800	cluster5	FG2G17930	cluster6
FG3G04410	cluster1	FG2G23850	cluster2	FG2G39260	cluster3	FG2G18150	cluster4	FG3G02810	cluster5	FG2G17940	cluster6
FG3G04480	cluster1	FG2G24020	cluster2	FG2G39290	cluster3	FG2G18160	cluster4	FG3G02820	cluster5	FG2G18040	cluster6
FG3G04540	cluster1	FG2G24190	cluster2	FG2G39310	cluster3	FG2G18170	cluster4	FG3G02860	cluster5	FG2G18050	cluster6
FG3G04570	cluster1	FG2G24200	cluster2	FG2G39340	cluster3	FG2G18180	cluster4	FG3G02880	cluster5	FG2G18080	cluster6
FG3G04600	cluster1	FG2G24210	cluster2	FG2G39350	cluster3	FG2G18190	cluster4	FG3G02890	cluster5	FG2G18240	cluster6
FG3G04740	cluster1	FG2G24410	cluster2	FG2G39430	cluster3	FG2G18220	cluster4	FG3G02910	cluster5	FG2G18380	cluster6
FG3G04750	cluster1	FG2G24510	cluster2	FG2G39440	cluster3	FG2G18230	cluster4	FG3G02950	cluster5	FG2G18420	cluster6
FG3G04760	cluster1	FG2G24650	cluster2	FG2G39510	cluster3	FG2G18530	cluster4	FG3G03090	cluster5	FG2G18540	cluster6
FG3G04930	cluster1	FG2G24710	cluster2	FG2G39660	cluster3	FG2G18630	cluster4	FG3G03320	cluster5	FG2G18650	cluster6
FG3G04940	cluster1	FG2G24760	cluster2	FG2G39860	cluster3	FG2G18640	cluster4	FG3G03360	cluster5	FG2G18870	cluster6
FG3G05080	cluster1	FG2G24860	cluster2	FG2G39980	cluster3	FG2G18860	cluster4	FG3G03390	cluster5	FG2G18910	cluster6
FG3G05090	cluster1	FG2G24920	cluster2	FG2G40040	cluster3	FG2G18950	cluster4	FG3G03430	cluster5	FG2G18930	cluster6
FG3G05110	cluster1	FG2G24980	cluster2	FG2G40190	cluster3	FG2G18960	cluster4	FG3G03690	cluster5	FG2G18940	cluster6
FG3G05200	cluster1	FG2G25150	cluster2	FG2G40260	cluster3	FG2G18990	cluster4	FG3G03850	cluster5	FG2G18980	cluster6
FG3G05300	cluster1	FG2G25230	cluster2	FG2G40460	cluster3	FG2G19000	cluster4	FG3G04080	cluster5	FG2G19060	cluster6
FG3G05430	cluster1	FG2G25460	cluster2	FG2G40610	cluster3	FG2G19010	cluster4	FG3G04100	cluster5	FG2G19110	cluster6
FG3G05630	cluster1	FG2G25540	cluster2	FG2G40740	cluster3	FG2G19030	cluster4	FG3G04120	cluster5	FG2G19140	cluster6
FG3G05860	cluster1	FG2G25630	cluster2	FG2G40890	cluster3	FG2G19040	cluster4	FG3G04240	cluster5	FG2G19160	cluster6
FG3G05880	cluster1	FG2G25670	cluster2	FG2G40900	cluster3	FG2G19090	cluster4	FG3G04560	cluster5	FG2G19200	cluster6
FG3G05940	cluster1	FG2G25690	cluster2	FG2G40950	cluster3	FG2G19130	cluster4	FG3G04700	cluster5	FG2G19250	cluster6
FG3G06030	cluster1	FG2G25720	cluster2	FG2G40960	cluster3	FG2G19150	cluster4	FG3G04710	cluster5	FG2G19260	cluster6
FG3G06060	cluster1	FG2G25990	cluster2	FG2G41030	cluster3	FG2G19210	cluster4	FG3G04820	cluster5	FG2G19340	cluster6
FG3G06300	cluster1	FG2G26390	cluster2	FG2G41040	cluster3	FG2G19240	cluster4	FG3G04980	cluster5	FG2G19430	cluster6
FG3G06390	cluster1	FG2G26540	cluster2	FG2G41070	cluster3	FG2G19290	cluster4	FG3G04990	cluster5	FG2G19490	cluster6
FG3G06420	cluster1	FG2G26600	cluster2	FG2G41170	cluster3	FG2G19370	cluster4	FG3G05050	cluster5	FG2G19500	cluster6
FG3G06610	cluster1	FG2G26670	cluster2	FG2G41180	cluster3	FG2G19400	cluster4	FG3G05170	cluster5	FG2G19670	cluster6
FG3G06620	cluster1	FG2G26710	cluster2	FG2G41200	cluster3	FG2G19410	cluster4	FG3G05260	cluster5	FG2G19710	cluster6
FG3G06730	cluster1	FG2G26720	cluster2	FG2G41230	cluster3	FG2G19440	cluster4	FG3G05410	cluster5	FG2G20010	cluster6
FG3G06910	cluster1	FG2G26800	cluster2	FG2G41390	cluster3	FG2G19510	cluster4	FG3G05760	cluster5	FG2G20060	cluster6
FG3G07030	cluster1	FG2G26850	cluster2	FG2G41420	cluster3	FG2G19520	cluster4	FG3G05910	cluster5	FG2G20150	cluster6
FG3G07200	cluster1	FG2G27060	cluster2	FG2G41430	cluster3	FG2G19540	cluster4	FG3G05950	cluster5	FG2G20210	cluster6
FG3G07210	cluster1	FG2G27270	cluster2	FG2G41520	cluster3	FG2G19560	cluster4	FG3G06130	cluster5	FG2G20250	cluster6
FG3G07400	cluster1	FG2G27280	cluster2	FG2G41630	cluster3	FG2G19570	cluster4	FG3G06140	cluster5	FG2G20330	cluster6
FG3G07480	cluster1	FG2G27310	cluster2	FG2G42140	cluster3	FG2G19590	cluster4	FG3G06480	cluster5	FG2G20370	cluster6
FG3G07580	cluster1	FG2G27320	cluster2	FG2G42150	cluster3	FG2G19600	cluster4	FG3G06500	cluster5	FG2G20530	cluster6
FG3G07740	cluster1	FG2G27420	cluster2	FG2G42160	cluster3	FG2G19680	cluster4	FG3G06630	cluster5	FG2G20540	cluster6
FG3G07810	cluster1	FG2G27430	cluster2	FG2G42200	cluster3	FG2G19760	cluster4	FG3G06760	cluster5	FG2G20570	cluster6
FG3G07870	cluster1	FG2G27440	cluster2	FG2G42620	cluster3	FG2G19770	cluster4	FG3G06950	cluster5	FG2G20860	cluster6
FG3G07940	cluster1	FG2G27450	cluster2	FG2G42630	cluster3	FG2G19830	cluster4	FG3G06980	cluster5	FG2G20910	cluster6
FG3G07980	cluster1	FG2G27480	cluster2	FG2G42740	cluster3	FG2G19860	cluster4	FG3G07000	cluster5	FG2G20940	cluster6
FG3G08050	cluster1	FG2G27540	cluster2	FG2G43000	cluster3	FG2G19890	cluster4	FG3G07020	cluster5	FG2G21000	cluster6
FG3G08210	cluster1	FG2G27960	cluster2	FG2G43010	cluster3	FG2G19910	cluster4	FG3G07130	cluster5	FG2G21080	cluster6
FG3G08230	cluster1	FG2G28020	cluster2	FG2G43030	cluster3	FG2G19920	cluster4	FG3G07160	cluster5	FG2G21180	cluster6
FG3G08240	cluster1	FG2G28100	cluster2	FG2G43230	cluster3	FG2G19970	cluster4	FG3G07170	cluster5	FG2G21240	cluster6
FG3G08260	cluster1	FG2G28270	cluster2	FG2G43280	cluster3	FG2G19990	cluster4	FG3G07240	cluster5	FG2G21330	cluster6
FG3G08320	cluster1	FG2G28340	cluster2	FG3G00110	cluster3	FG2G20020	cluster4	FG3G07270	cluster5	FG2G21490	cluster6
FG3G08460	cluster1	FG2G28470	cluster2	FG3G00200	cluster3	FG2G20050	cluster4	FG3G07300	cluster5	FG2G21580	cluster6
FG3G08540	cluster1	FG2G28500	cluster2	FG3G00260	cluster3	FG2G20120	cluster4	FG3G07310	cluster5	FG2G21590	cluster6
FG3G08550	cluster1	FG2G28510	cluster2	FG3G00340	cluster3	FG2G20190	cluster4	FG3G07560	cluster5	FG2G21610	cluster6
FG3G08570	cluster1	FG2G28800	cluster2	FG3G00400	cluster3	FG2G20310	cluster4	FG3G07780	cluster5	FG2G21880	cluster6
FG3G08640	cluster1	FG2G28870	cluster2	FG3G00610	cluster3	FG2G20450	cluster4	FG3G08170	cluster5	FG2G21890	cluster6
FG3G08660	cluster1	FG2G28880	cluster2	FG3G00620	cluster3	FG2G20470	cluster4	FG3G08430	cluster5	FG2G21900	cluster6
FG3G08710	cluster1	FG2G28890	cluster2	FG3G00630	cluster3	FG2G20500	cluster4	FG3G08780	cluster5	FG2G22020	cluster6
FG3G08730	cluster1	FG2G28900	cluster2	FG3G00830	cluster3	FG2G20560	cluster4	FG3G08790	cluster5	FG2G22030	cluster6
FG3G08930	cluster1	FG2G28910	cluster2	FG3G00910	cluster3	FG2G20630	cluster4	FG3G08800	cluster5	FG2G22210	cluster6
FG3G08940	cluster1	FG2G28920	cluster2	FG3G01060	cluster3	FG2G20680	cluster4	FG3G08830	cluster5	FG2G22290	cluster6
FG3G09010	cluster1	FG2G28930	cluster2	FG3G01110	cluster3	FG2G20690	cluster4	FG3G08870	cluster5	FG2G22500	cluster6
FG3G09060	cluster1	FG2G29140	cluster2	FG3G01180	cluster3	FG2G20790	cluster4	FG3G08880	cluster5	FG2G22630	cluster6
FG3G09180	cluster1	FG2G29150	cluster2	FG3G01250	cluster3	FG2G20820	cluster4	FG3G08890	cluster5	FG2G22650	cluster6
FG3G09190	cluster1	FG2G29170	cluster2	FG3G01280	cluster3	FG2G20840	cluster4	FG3G08900	cluster5	FG2G22820	cluster6
FG3G09230	cluster1	FG2G29230	cluster2	FG3G01290	cluster3	FG2G20850	cluster4	FG3G08920	cluster5	FG2G22830	cluster6
FG3G09270	cluster1	FG2G29240	cluster2	FG3G01310	cluster3	FG2G20870	cluster4	FG3G09030	cluster5	FG2G22840	cluster6
FG3G09330	cluster1	FG2G29410	cluster2	FG3G01630	cluster3	FG2G20930	cluster4	FG3G09090	cluster5	FG2G22850	cluster6
FG3G09390	cluster1	FG2G29420	cluster2	FG3G01710	cluster3	FG2G20950	cluster4	FG3G09150	cluster5	FG2G22950	cluster6
FG3G09400	cluster1	FG2G29470	cluster2	FG3G01910	cluster3	FG2G21040	cluster4	FG3G09170	cluster5	FG2G22970	cluster6
FG3G09450	cluster1	FG2G29570	cluster2	FG3G02150	cluster3	FG2G21090	cluster4	FG3G09440	cluster5	FG2G23020	cluster6
FG3G09630	cluster1	FG2G29580	cluster2	FG3G02360	cluster3	FG2G21100	cluster4	FG3G09530	cluster5	FG2G23070	cluster6
FG3G09710	cluster1	FG2G29620	cluster2	FG3G02520	cluster3	FG2G21250	cluster4	FG3G09540	cluster5	FG2G23090	cluster6
FG3G09910	cluster1	FG2G29690	cluster2	FG3G02530	cluster3	FG2G21360	cluster4	FG3G10280	cluster5	FG2G23330	cluster6
FG3G09990	cluster1	FG2G29700	cluster2	FG3G02630	cluster3	FG2G21370	cluster4	FG3G10390	cluster5	FG2G23390	cluster6
FG3G10060	cluster1	FG2G29760	cluster2	FG3G02690	cluster3	FG2G21430	cluster4	FG3G10480	cluster5	FG2G23400	cluster6
FG3G10140	cluster1	FG2G29780	cluster2	FG3G02830	cluster3	FG2G21440	cluster4	FG3G10540	cluster5	FG2G23420	cluster6
FG3G10210	cluster1	FG2G29790	cluster2	FG3G02840	cluster3	FG2G21600	cluster4	FG3G10860	cluster5	FG2G23440	cluster6
FG3G10220	cluster1	FG2G29800	cluster2	FG3G02850	cluster3	FG2G21620	cluster4	FG3G11090	cluster5	FG2G23450	cluster6
FG3G10620	cluster1	FG2G29810	cluster2	FG3G02940	cluster3	FG2G21660	cluster4	FG3G11180	cluster5	FG2G23480	cluster6
FG3G10630	cluster1	FG2G29850	cluster2	FG3G02970	cluster3	FG2G21670	cluster4	FG3G11470	cluster5	FG2G23500	cluster6
FG3G10680	cluster1	FG2G29860	cluster2	FG3G03000	cluster3	FG2G21680	cluster4	FG3G11500	cluster5	FG2G23560	cluster6
FG3G10700	cluster1	FG2G29880	cluster2	FG3G03040	cluster3	FG2G21690	cluster4	FG3G11510	cluster5	FG2G23570	cluster6
FG3G10730	cluster1	FG2G29900	cluster2	FG3G03150	cluster3	FG2G21700	cluster4	FG3G11540	cluster5	FG2G23740	cluster6
FG3G10750	cluster1	FG2G30000	cluster2	FG3G03440	cluster3	FG2G21710	cluster4	FG3G11550	cluster5	FG2G23750	cluster6
FG3G10830	cluster1	FG2G30170	cluster2	FG3G03450	cluster3	FG2G21870	cluster4	FG3G11560	cluster5	FG2G23800	cluster6
FG3G11030	cluster1	FG2G30590	cluster2	FG3G03560	cluster3	FG2G21910	cluster4	FG3G11670	cluster5	FG2G23830	cluster6
FG3G11120	cluster1	FG2G30630	cluster2	FG3G03830	cluster3	FG2G21970	cluster4	FG3G11840	cluster5	FG2G23990	cluster6
FG3G11140	cluster1	FG2G30690	cluster2	FG3G04030	cluster3	FG2G22010	cluster4	FG3G11930	cluster5	FG2G24000	cluster6
FG3G11240	cluster1	FG2G30730	cluster2	FG3G04210	cluster3	FG2G22150	cluster4	FG3G12170	cluster5	FG2G24060	cluster6
FG3G11250	cluster1	FG2G30990	cluster2	FG3G04300	cluster3	FG2G22180	cluster4	FG3G12340	cluster5	FG2G24260	cluster6
FG3G11260	cluster1	FG2G31100	cluster2	FG3G04310	cluster3	FG2G22440	cluster4	FG3G12400	cluster5	FG2G24270	cluster6
FG3G11370	cluster1	FG2G31110	cluster2	FG3G04610	cluster3	FG2G22450	cluster4	FG3G12740	cluster5	FG2G24280	cluster6
FG3G11390	cluster1	FG2G31290	cluster2	FG3G04620	cluster3	FG2G22460	cluster4	FG3G12760	cluster5	FG2G24300	cluster6
FG3G11530	cluster1	FG2G31320	cluster2	FG3G04630	cluster3	FG2G22480	cluster4	FG3G13000	cluster5	FG2G24490	cluster6
FG3G11800	cluster1	FG2G31380	cluster2	FG3G04720	cluster3	FG2G22490	cluster4	FG3G13080	cluster5	FG2G24590	cluster6
FG3G11820	cluster1	FG2G31400	cluster2	FG3G04770	cluster3	FG2G22530	cluster4	FG3G13090	cluster5	FG2G24660	cluster6
FG3G11860	cluster1	FG2G31620	cluster2	FG3G04780	cluster3	FG2G22600	cluster4	FG3G13200	cluster5	FG2G24720	cluster6
FG3G12020	cluster1	FG2G31700	cluster2	FG3G04790	cluster3	FG2G22610	cluster4	FG3G13210	cluster5	FG2G24790	cluster6
FG3G12060	cluster1	FG2G31780	cluster2	FG3G04910	cluster3	FG2G22640	cluster4	FG3G13560	cluster5	FG2G24820	cluster6
FG3G12130	cluster1	FG2G31880	cluster2	FG3G05000	cluster3	FG2G22750	cluster4	FG3G13680	cluster5	FG2G24960	cluster6
FG3G12200	cluster1	FG2G31890	cluster2	FG3G05020	cluster3	FG2G22770	cluster4	FG3G13740	cluster5	FG2G25140	cluster6
FG3G12210	cluster1	FG2G31910	cluster2	FG3G05190	cluster3	FG2G22780	cluster4	FG3G13790	cluster5	FG2G25320	cluster6
FG3G12270	cluster1	FG2G31980	cluster2	FG3G05280	cluster3	FG2G22800	cluster4	FG3G13870	cluster5	FG2G25520	cluster6
FG3G12440	cluster1	FG2G31990	cluster2	FG3G05390	cluster3	FG2G22860	cluster4	FG3G14100	cluster5	FG2G25530	cluster6
FG3G12500	cluster1	FG2G32100	cluster2	FG3G05420	cluster3	FG2G22890	cluster4	FG3G14110	cluster5	FG2G25560	cluster6
FG3G12590	cluster1	FG2G32360	cluster2	FG3G05520	cluster3	FG2G23000	cluster4	FG3G14260	cluster5	FG2G25760	cluster6
FG3G12620	cluster1	FG2G32420	cluster2	FG3G05590	cluster3	FG2G23030	cluster4	FG3G14310	cluster5	FG2G25810	cluster6
FG3G12690	cluster1	FG2G32570	cluster2	FG3G05640	cluster3	FG2G23080	cluster4	FG3G14360	cluster5	FG2G26030	cluster6
FG3G12790	cluster1	FG2G32760	cluster2	FG3G05650	cluster3	FG2G23100	cluster4	FG3G14410	cluster5	FG2G26120	cluster6
FG3G12830	cluster1	FG2G32770	cluster2	FG3G05740	cluster3	FG2G23150	cluster4	FG3G14450	cluster5	FG2G26360	cluster6
FG3G12880	cluster1	FG2G32870	cluster2	FG3G06100	cluster3	FG2G23220	cluster4	FG3G14600	cluster5	FG2G26370	cluster6
FG3G12890	cluster1	FG2G32900	cluster2	FG3G06160	cluster3	FG2G23240	cluster4	FG3G14670	cluster5	FG2G26500	cluster6
FG3G13030	cluster1	FG2G32930	cluster2	FG3G06180	cluster3	FG2G23250	cluster4	FG3G14690	cluster5	FG2G26590	cluster6
FG3G13260	cluster1	FG2G33060	cluster2	FG3G06210	cluster3	FG2G23350	cluster4	FG3G14700	cluster5	FG2G26700	cluster6
FG3G13280	cluster1	FG2G33110	cluster2	FG3G06260	cluster3	FG2G23430	cluster4	FG3G14740	cluster5	FG2G26770	cluster6
FG3G13290	cluster1	FG2G33120	cluster2	FG3G06370	cluster3	FG2G23470	cluster4	FG3G14760	cluster5	FG2G26810	cluster6
FG3G13380	cluster1	FG2G33130	cluster2	FG3G06470	cluster3	FG2G23590	cluster4	FG3G14790	cluster5	FG2G27020	cluster6
FG3G13390	cluster1	FG2G33180	cluster2	FG3G06510	cluster3	FG2G23880	cluster4	FG3G14900	cluster5	FG2G27050	cluster6
FG3G13480	cluster1	FG2G33190	cluster2	FG3G06640	cluster3	FG2G23900	cluster4	FG3G15360	cluster5	FG2G27100	cluster6
FG3G13540	cluster1	FG2G33210	cluster2	FG3G06650	cluster3	FG2G23910	cluster4	FG3G15400	cluster5	FG2G27130	cluster6
FG3G13550	cluster1	FG2G33380	cluster2	FG3G06660	cluster3	FG2G23920	cluster4	FG3G15420	cluster5	FG2G27140	cluster6
FG3G13620	cluster1	FG2G33430	cluster2	FG3G06670	cluster3	FG2G23940	cluster4	FG3G15450	cluster5	FG2G27150	cluster6
FG3G13940	cluster1	FG2G33450	cluster2	FG3G06710	cluster3	FG2G23950	cluster4	FG3G15470	cluster5	FG2G27160	cluster6
FG3G13960	cluster1	FG2G33480	cluster2	FG3G06770	cluster3	FG2G23970	cluster4	FG3G15520	cluster5	FG2G27180	cluster6
FG3G13970	cluster1	FG2G33590	cluster2	FG3G06780	cluster3	FG2G23980	cluster4	FG3G15700	cluster5	FG2G27290	cluster6
FG3G13980	cluster1	FG2G33600	cluster2	FG3G06830	cluster3	FG2G24030	cluster4	FG3G15870	cluster5	FG2G27330	cluster6
FG3G14120	cluster1	FG2G33610	cluster2	FG3G06840	cluster3	FG2G24040	cluster4	FG3G15880	cluster5	FG2G27340	cluster6
FG3G14140	cluster1	FG2G33620	cluster2	FG3G06850	cluster3	FG2G24050	cluster4	FG3G16370	cluster5	FG2G27350	cluster6
FG3G14240	cluster1	FG2G33650	cluster2	FG3G06860	cluster3	FG2G24120	cluster4	FG3G16450	cluster5	FG2G27610	cluster6
FG3G14320	cluster1	FG2G33660	cluster2	FG3G07010	cluster3	FG2G24130	cluster4	FG3G16670	cluster5	FG2G27640	cluster6
FG3G14400	cluster1	FG2G33770	cluster2	FG3G07140	cluster3	FG2G24230	cluster4	FG3G16740	cluster5	FG2G27650	cluster6
FG3G14420	cluster1	FG2G34010	cluster2	FG3G07230	cluster3	FG2G24240	cluster4	FG3G16860	cluster5	FG2G27660	cluster6
FG3G14560	cluster1	FG2G34070	cluster2	FG3G07350	cluster3	FG2G24320	cluster4	FG3G17020	cluster5	FG2G27670	cluster6
FG3G14840	cluster1	FG2G34190	cluster2	FG3G07370	cluster3	FG2G24330	cluster4	FG3G17080	cluster5	FG2G27680	cluster6
FG3G14850	cluster1	FG2G34250	cluster2	FG3G07380	cluster3	FG2G24340	cluster4	FG3G17130	cluster5	FG2G27740	cluster6
FG3G14960	cluster1	FG2G34360	cluster2	FG3G07600	cluster3	FG2G24360	cluster4	FG3G17280	cluster5	FG2G27750	cluster6
FG3G15090	cluster1	FG2G34410	cluster2	FG3G07610	cluster3	FG2G24380	cluster4	FG3G17360	cluster5	FG2G27890	cluster6
FG3G15150	cluster1	FG2G34460	cluster2	FG3G07630	cluster3	FG2G24420	cluster4	FG3G17420	cluster5	FG2G27940	cluster6
FG3G15480	cluster1	FG2G34480	cluster2	FG3G07640	cluster3	FG2G24530	cluster4	FG3G17550	cluster5	FG2G27950	cluster6
FG3G15690	cluster1	FG2G34500	cluster2	FG3G07650	cluster3	FG2G24540	cluster4	FG3G17630	cluster5	FG2G27990	cluster6
FG3G15710	cluster1	FG2G34590	cluster2	FG3G07670	cluster3	FG2G24550	cluster4	FG3G17930	cluster5	FG2G28000	cluster6
FG3G15720	cluster1	FG2G34610	cluster2	FG3G07680	cluster3	FG2G24570	cluster4	FG3G17940	cluster5	FG2G28010	cluster6
FG3G15730	cluster1	FG2G34710	cluster2	FG3G07840	cluster3	FG2G24630	cluster4	FG3G18210	cluster5	FG2G28040	cluster6
FG3G15750	cluster1	FG2G34720	cluster2	FG3G08000	cluster3	FG2G24730	cluster4	FG3G18230	cluster5	FG2G28090	cluster6
FG3G15770	cluster1	FG2G34740	cluster2	FG3G08330	cluster3	FG2G24750	cluster4	FG3G18240	cluster5	FG2G28110	cluster6
FG3G15830	cluster1	FG2G34750	cluster2	FG3G08370	cluster3	FG2G24850	cluster4	FG3G18270	cluster5	FG2G28130	cluster6
FG3G15910	cluster1	FG2G34900	cluster2	FG3G08500	cluster3	FG2G24870	cluster4	FG3G18300	cluster5	FG2G28330	cluster6
FG3G15920	cluster1	FG2G34910	cluster2	FG3G08610	cluster3	FG2G24880	cluster4	FG3G18400	cluster5	FG2G28350	cluster6
FG3G15940	cluster1	FG2G35100	cluster2	FG3G08740	cluster3	FG2G24890	cluster4	FG3G18490	cluster5	FG2G28520	cluster6
FG3G15960	cluster1	FG2G35110	cluster2	FG3G08760	cluster3	FG2G25030	cluster4	FG3G18750	cluster5	FG2G28580	cluster6
FG3G15980	cluster1	FG2G35200	cluster2	FG3G08770	cluster3	FG2G25100	cluster4	FG3G18810	cluster5	FG2G28640	cluster6
FG3G16000	cluster1	FG2G35210	cluster2	FG3G08860	cluster3	FG2G25120	cluster4	FG3G18870	cluster5	FG2G28700	cluster6
FG3G16030	cluster1	FG2G35230	cluster2	FG3G09080	cluster3	FG2G25180	cluster4	FG3G19020	cluster5	FG2G29070	cluster6
FG3G16040	cluster1	FG2G35280	cluster2	FG3G09140	cluster3	FG2G25220	cluster4	FG3G19150	cluster5	FG2G29080	cluster6
FG3G16090	cluster1	FG2G35340	cluster2	FG3G09220	cluster3	FG2G25280	cluster4	FG3G19280	cluster5	FG2G29310	cluster6
FG3G16110	cluster1	FG2G35350	cluster2	FG3G09240	cluster3	FG2G25480	cluster4	FG3G19370	cluster5	FG2G29450	cluster6
FG3G16270	cluster1	FG2G35360	cluster2	FG3G09520	cluster3	FG2G25490	cluster4	FG3G19400	cluster5	FG2G29460	cluster6
FG3G16310	cluster1	FG2G35520	cluster2	FG3G09760	cluster3	FG2G25550	cluster4	FG3G19520	cluster5	FG2G29540	cluster6
FG3G16340	cluster1	FG2G35680	cluster2	FG3G09810	cluster3	FG2G25570	cluster4	FG3G19530	cluster5	FG2G29730	cluster6
FG3G16350	cluster1	FG2G35690	cluster2	FG3G09820	cluster3	FG2G25580	cluster4	FG3G19670	cluster5	FG2G29910	cluster6
FG3G16620	cluster1	FG2G35720	cluster2	FG3G09960	cluster3	FG2G25590	cluster4	FG3G19880	cluster5	FG2G29950	cluster6
FG3G16810	cluster1	FG2G35800	cluster2	FG3G10330	cluster3	FG2G25730	cluster4	FG3G19900	cluster5	FG2G30090	cluster6
FG3G16870	cluster1	FG2G35810	cluster2	FG3G10370	cluster3	FG2G25740	cluster4	FG3G20060	cluster5	FG2G30100	cluster6
FG3G16950	cluster1	FG2G35830	cluster2	FG3G10460	cluster3	FG2G25790	cluster4	FG3G20090	cluster5	FG2G30210	cluster6
FG3G17150	cluster1	FG2G35970	cluster2	FG3G10550	cluster3	FG2G25860	cluster4	FG3G20110	cluster5	FG2G30220	cluster6
FG3G17180	cluster1	FG2G35990	cluster2	FG3G10560	cluster3	FG2G25870	cluster4	FG3G20120	cluster5	FG2G30320	cluster6
FG3G17430	cluster1	FG2G36000	cluster2	FG3G10590	cluster3	FG2G25930	cluster4	FG3G20320	cluster5	FG2G30330	cluster6
FG3G17510	cluster1	FG2G36090	cluster2	FG3G10660	cluster3	FG2G26010	cluster4	FG3G20330	cluster5	FG2G30380	cluster6
FG3G17580	cluster1	FG2G36120	cluster2	FG3G10810	cluster3	FG2G26050	cluster4	FG3G20360	cluster5	FG2G30410	cluster6
FG3G17660	cluster1	FG2G36190	cluster2	FG3G10870	cluster3	FG2G26100	cluster4	FG3G20460	cluster5	FG2G30480	cluster6
FG3G17700	cluster1	FG2G36200	cluster2	FG3G10930	cluster3	FG2G26280	cluster4	FG3G20610	cluster5	FG2G30570	cluster6
FG3G17750	cluster1	FG2G36210	cluster2	FG3G10980	cluster3	FG2G26290	cluster4	FG3G20670	cluster5	FG2G30760	cluster6
FG3G17780	cluster1	FG2G36250	cluster2	FG3G10990	cluster3	FG2G26350	cluster4	FG3G20780	cluster5	FG2G30770	cluster6
FG3G17880	cluster1	FG2G36280	cluster2	FG3G11010	cluster3	FG2G26420	cluster4	FG3G20980	cluster5	FG2G30780	cluster6
FG3G18170	cluster1	FG2G36290	cluster2	FG3G11270	cluster3	FG2G26440	cluster4	FG3G21040	cluster5	FG2G30840	cluster6
FG3G18190	cluster1	FG2G36410	cluster2	FG3G11320	cluster3	FG2G26460	cluster4	FG3G21060	cluster5	FG2G30860	cluster6
FG3G18200	cluster1	FG2G36420	cluster2	FG3G11330	cluster3	FG2G26480	cluster4	FG3G21070	cluster5	FG2G30870	cluster6
FG3G18430	cluster1	FG2G36520	cluster2	FG3G11460	cluster3	FG2G26690	cluster4	FG3G21220	cluster5	FG2G30880	cluster6
FG3G18460	cluster1	FG2G36540	cluster2	FG3G11490	cluster3	FG2G26740	cluster4	FG3G21240	cluster5	FG2G30930	cluster6
FG3G18510	cluster1	FG2G36550	cluster2	FG3G11520	cluster3	FG2G26790	cluster4	FG3G21320	cluster5	FG2G30940	cluster6
FG3G18640	cluster1	FG2G36560	cluster2	FG3G11590	cluster3	FG2G26900	cluster4	FG3G21330	cluster5	FG2G31040	cluster6
FG3G18720	cluster1	FG2G36580	cluster2	FG3G11720	cluster3	FG2G26960	cluster4	FG3G21340	cluster5	FG2G31270	cluster6
FG3G18820	cluster1	FG2G36590	cluster2	FG3G11750	cluster3	FG2G27070	cluster4	FG3G21400	cluster5	FG2G31280	cluster6
FG3G18920	cluster1	FG2G36670	cluster2	FG3G11760	cluster3	FG2G27080	cluster4	FG3G21410	cluster5	FG2G31430	cluster6
FG3G18940	cluster1	FG2G36700	cluster2	FG3G12180	cluster3	FG2G27120	cluster4	FG3G21430	cluster5	FG2G31440	cluster6
FG3G19030	cluster1	FG2G36770	cluster2	FG3G12190	cluster3	FG2G27230	cluster4	FG3G21560	cluster5	FG2G31450	cluster6
FG3G19040	cluster1	FG2G36780	cluster2	FG3G12220	cluster3	FG2G27240	cluster4	FG3G21590	cluster5	FG2G31460	cluster6
FG3G19080	cluster1	FG2G36910	cluster2	FG3G12250	cluster3	FG2G27690	cluster4	FG3G21690	cluster5	FG2G31470	cluster6
FG3G19240	cluster1	FG2G37070	cluster2	FG3G12280	cluster3	FG2G27730	cluster4	FG3G21700	cluster5	FG2G31480	cluster6
FG3G19250	cluster1	FG2G37200	cluster2	FG3G12310	cluster3	FG2G27760	cluster4	FG3G21760	cluster5	FG2G31510	cluster6
FG3G19320	cluster1	FG2G37210	cluster2	FG3G12360	cluster3	FG2G27790	cluster4	FG3G21880	cluster5	FG2G31520	cluster6
FG3G19460	cluster1	FG2G37230	cluster2	FG3G12380	cluster3	FG2G27810	cluster4	FG3G22420	cluster5	FG2G31580	cluster6
FG3G19490	cluster1	FG2G37260	cluster2	FG3G12390	cluster3	FG2G27820	cluster4	FG3G22490	cluster5	FG2G31610	cluster6
FG3G19500	cluster1	FG2G37390	cluster2	FG3G12410	cluster3	FG2G27850	cluster4	FG3G22690	cluster5	FG2G31690	cluster6
FG3G19660	cluster1	FG2G37410	cluster2	FG3G12510	cluster3	FG2G27900	cluster4	FG3G22920	cluster5	FG2G31730	cluster6
FG3G19720	cluster1	FG2G37430	cluster2	FG3G12820	cluster3	FG2G27930	cluster4	FG3G22930	cluster5	FG2G32030	cluster6
FG3G19730	cluster1	FG2G37500	cluster2	FG3G12970	cluster3	FG2G27970	cluster4	FG3G22940	cluster5	FG2G32040	cluster6
FG3G19740	cluster1	FG2G37670	cluster2	FG3G13100	cluster3	FG2G27980	cluster4	FG3G23030	cluster5	FG2G32060	cluster6
FG3G19830	cluster1	FG2G37690	cluster2	FG3G13120	cluster3	FG2G28030	cluster4	FG3G23060	cluster5	FG2G32070	cluster6
FG3G19910	cluster1	FG2G37880	cluster2	FG3G13250	cluster3	FG2G28060	cluster4	FG3G23120	cluster5	FG2G32120	cluster6
FG3G19930	cluster1	FG2G38010	cluster2	FG3G13370	cluster3	FG2G28150	cluster4	FG3G23210	cluster5	FG2G32380	cluster6
FG3G19950	cluster1	FG2G38020	cluster2	FG3G13490	cluster3	FG2G28160	cluster4	FG3G23360	cluster5	FG2G32470	cluster6
FG3G20030	cluster1	FG2G38030	cluster2	FG3G13830	cluster3	FG2G28170	cluster4	FG3G23450	cluster5	FG2G32540	cluster6
FG3G20080	cluster1	FG2G38130	cluster2	FG3G14090	cluster3	FG2G28180	cluster4	FG3G23800	cluster5	FG2G32630	cluster6
FG3G20140	cluster1	FG2G38170	cluster2	FG3G14250	cluster3	FG2G28210	cluster4	FG3G23830	cluster5	FG2G32680	cluster6
FG3G20170	cluster1	FG2G38260	cluster2	FG3G14280	cluster3	FG2G28230	cluster4	FG3G23880	cluster5	FG2G32700	cluster6
FG3G20310	cluster1	FG2G38270	cluster2	FG3G14370	cluster3	FG2G28260	cluster4	FG3G23910	cluster5	FG2G32780	cluster6
FG3G20410	cluster1	FG2G38410	cluster2	FG3G14390	cluster3	FG2G28370	cluster4	FG3G23990	cluster5	FG2G32800	cluster6
FG3G20500	cluster1	FG2G38440	cluster2	FG3G14780	cluster3	FG2G28420	cluster4	FG3G24030	cluster5	FG2G32910	cluster6
FG3G20600	cluster1	FG2G38450	cluster2	FG3G14800	cluster3	FG2G28450	cluster4	FG3G24230	cluster5	FG2G32960	cluster6
FG3G20730	cluster1	FG2G38740	cluster2	FG3G14870	cluster3	FG2G28490	cluster4	FG3G24330	cluster5	FG2G33000	cluster6
FG3G20760	cluster1	FG2G38870	cluster2	FG3G14940	cluster3	FG2G28590	cluster4	FG3G24380	cluster5	FG2G33020	cluster6
FG3G20770	cluster1	FG2G38880	cluster2	FG3G14970	cluster3	FG2G28610	cluster4	FG3G24390	cluster5	FG2G33240	cluster6
FG3G20820	cluster1	FG2G38920	cluster2	FG3G15180	cluster3	FG2G28650	cluster4	FG3G24420	cluster5	FG2G33250	cluster6
FG3G20850	cluster1	FG2G38990	cluster2	FG3G15320	cluster3	FG2G28670	cluster4	FG3G25100	cluster5	FG2G33370	cluster6
FG3G20860	cluster1	FG2G39030	cluster2	FG3G15350	cluster3	FG2G28680	cluster4	FG3G25130	cluster5	FG2G33420	cluster6
FG3G20870	cluster1	FG2G39050	cluster2	FG3G15460	cluster3	FG2G28750	cluster4	FG3G25170	cluster5	FG2G33680	cluster6
FG3G20940	cluster1	FG2G39060	cluster2	FG3G15580	cluster3	FG2G28760	cluster4	FG3G25200	cluster5	FG2G33820	cluster6
FG3G20950	cluster1	FG2G39070	cluster2	FG3G15610	cluster3	FG2G28770	cluster4	FG3G25270	cluster5	FG2G33880	cluster6
FG3G21080	cluster1	FG2G39080	cluster2	FG3G15640	cluster3	FG2G28780	cluster4	FG3G25710	cluster5	FG2G33900	cluster6
FG3G21160	cluster1	FG2G39150	cluster2	FG3G15670	cluster3	FG2G28850	cluster4	FG3G25750	cluster5	FG2G33940	cluster6
FG3G21190	cluster1	FG2G39180	cluster2	FG3G16010	cluster3	FG2G28860	cluster4	FG3G25950	cluster5	FG2G34020	cluster6
FG3G21250	cluster1	FG2G39490	cluster2	FG3G16120	cluster3	FG2G29050	cluster4	FG3G26110	cluster5	FG2G34100	cluster6
FG3G21500	cluster1	FG2G39550	cluster2	FG3G16180	cluster3	FG2G29090	cluster4	FG3G26260	cluster5	FG2G34140	cluster6
FG3G21570	cluster1	FG2G39560	cluster2	FG3G16480	cluster3	FG2G29250	cluster4	FG3G26330	cluster5	FG2G34180	cluster6
FG3G21790	cluster1	FG2G39570	cluster2	FG3G16540	cluster3	FG2G29270	cluster4	FG3G26490	cluster5	FG2G34350	cluster6
FG3G21820	cluster1	FG2G39590	cluster2	FG3G16590	cluster3	FG2G29320	cluster4	FG3G26530	cluster5	FG2G34440	cluster6
FG3G22050	cluster1	FG2G39630	cluster2	FG3G16630	cluster3	FG2G29340	cluster4	FG3G26660	cluster5	FG2G34530	cluster6
FG3G22210	cluster1	FG2G39640	cluster2	FG3G16820	cluster3	FG2G29400	cluster4	FG3G26760	cluster5	FG2G34730	cluster6
FG3G22220	cluster1	FG2G39650	cluster2	FG3G16840	cluster3	FG2G29490	cluster4	FG3G26840	cluster5	FG2G34870	cluster6
FG3G22230	cluster1	FG2G39940	cluster2	FG3G16850	cluster3	FG2G29560	cluster4	FG3G26870	cluster5	FG2G34880	cluster6
FG3G22280	cluster1	FG2G40050	cluster2	FG3G17010	cluster3	FG2G29600	cluster4	FG3G27190	cluster5	FG2G34920	cluster6
FG3G22450	cluster1	FG2G40280	cluster2	FG3G17040	cluster3	FG2G29610	cluster4	FG3G27390	cluster5	FG2G34930	cluster6
FG3G22660	cluster1	FG2G40360	cluster2	FG3G17050	cluster3	FG2G29720	cluster4	FG3G27450	cluster5	FG2G34960	cluster6
FG3G22760	cluster1	FG2G40420	cluster2	FG3G17140	cluster3	FG2G29940	cluster4	FG3G27490	cluster5	FG2G34980	cluster6
FG3G22820	cluster1	FG2G40470	cluster2	FG3G17260	cluster3	FG2G29960	cluster4	FG3G27570	cluster5	FG2G34990	cluster6
FG3G22870	cluster1	FG2G40680	cluster2	FG3G17270	cluster3	FG2G30120	cluster4	FG3G27640	cluster5	FG2G35120	cluster6
FG3G22950	cluster1	FG2G40700	cluster2	FG3G17300	cluster3	FG2G30250	cluster4	FG3G27670	cluster5	FG2G35130	cluster6
FG3G23330	cluster1	FG2G40770	cluster2	FG3G17520	cluster3	FG2G30260	cluster4	FG3G27900	cluster5	FG2G35140	cluster6
FG3G23500	cluster1	FG2G40780	cluster2	FG3G18010	cluster3	FG2G30280	cluster4	FG3G27920	cluster5	FG2G35150	cluster6
FG3G23540	cluster1	FG2G40790	cluster2	FG3G18030	cluster3	FG2G30290	cluster4	FG3G28150	cluster5	FG2G35190	cluster6
FG3G23550	cluster1	FG2G40830	cluster2	FG3G18110	cluster3	FG2G30310	cluster4	FG3G28320	cluster5	FG2G35240	cluster6
FG3G23650	cluster1	FG2G40870	cluster2	FG3G18310	cluster3	FG2G30400	cluster4	FG3G28410	cluster5	FG2G35260	cluster6
FG3G23660	cluster1	FG2G41000	cluster2	FG3G18320	cluster3	FG2G30420	cluster4	FG3G28470	cluster5	FG2G35430	cluster6
FG3G23740	cluster1	FG2G41050	cluster2	FG3G18370	cluster3	FG2G30430	cluster4	FG3G28530	cluster5	FG2G35610	cluster6
FG3G23780	cluster1	FG2G41090	cluster2	FG3G18680	cluster3	FG2G30500	cluster4	FG3G28550	cluster5	FG2G35620	cluster6
FG3G23900	cluster1	FG2G41100	cluster2	FG3G18760	cluster3	FG2G30510	cluster4	FG3G28560	cluster5	FG2G35850	cluster6
FG3G23940	cluster1	FG2G41120	cluster2	FG3G18770	cluster3	FG2G30530	cluster4	FG3G28580	cluster5	FG2G36030	cluster6
FG3G23950	cluster1	FG2G41130	cluster2	FG3G18850	cluster3	FG2G30560	cluster4	FG3G28620	cluster5	FG2G36240	cluster6
FG3G24050	cluster1	FG2G41220	cluster2	FG3G19330	cluster3	FG2G30660	cluster4	FG3G28750	cluster5	FG2G36300	cluster6
FG3G24130	cluster1	FG2G41240	cluster2	FG3G19410	cluster3	FG2G30670	cluster4	FG3G28800	cluster5	FG2G36310	cluster6
FG3G24150	cluster1	FG2G41270	cluster2	FG3G20070	cluster3	FG2G30680	cluster4	FG3G28820	cluster5	FG2G36350	cluster6
FG3G24170	cluster1	FG2G41340	cluster2	FG3G20160	cluster3	FG2G30720	cluster4	FG3G28830	cluster5	FG2G36360	cluster6
FG3G24180	cluster1	FG2G41570	cluster2	FG3G20250	cluster3	FG2G30740	cluster4	FG3G29000	cluster5	FG2G36380	cluster6
FG3G24190	cluster1	FG2G41590	cluster2	FG3G20350	cluster3	FG2G30750	cluster4	FG3G29050	cluster5	FG2G36430	cluster6
FG3G24440	cluster1	FG2G41600	cluster2	FG3G20370	cluster3	FG2G30960	cluster4	FG3G29510	cluster5	FG2G36450	cluster6
FG3G24460	cluster1	FG2G41610	cluster2	FG3G20530	cluster3	FG2G31070	cluster4	FG3G29870	cluster5	FG2G36530	cluster6
FG3G24470	cluster1	FG2G41940	cluster2	FG3G20550	cluster3	FG2G31170	cluster4	FG3G29990	cluster5	FG2G36610	cluster6
FG3G24520	cluster1	FG2G41960	cluster2	FG3G20580	cluster3	FG2G31190	cluster4	FG3G30160	cluster5	FG2G36900	cluster6
FG3G24530	cluster1	FG2G42040	cluster2	FG3G20620	cluster3	FG2G31200	cluster4	FG3G30270	cluster5	FG2G37020	cluster6
FG3G24550	cluster1	FG2G42210	cluster2	FG3G20640	cluster3	FG2G31220	cluster4	FG3G30290	cluster5	FG2G37030	cluster6
FG3G24570	cluster1	FG2G42340	cluster2	FG3G20740	cluster3	FG2G31240	cluster4	FG3G30670	cluster5	FG2G37100	cluster6
FG3G24620	cluster1	FG2G42350	cluster2	FG3G20790	cluster3	FG2G31350	cluster4	FG3G30740	cluster5	FG2G37120	cluster6
FG3G24690	cluster1	FG2G42420	cluster2	FG3G20900	cluster3	FG2G31370	cluster4	FG3G30990	cluster5	FG2G37160	cluster6
FG3G24710	cluster1	FG2G42470	cluster2	FG3G20920	cluster3	FG2G31530	cluster4	FG3G31040	cluster5	FG2G37170	cluster6
FG3G24720	cluster1	FG2G42480	cluster2	FG3G21010	cluster3	FG2G31550	cluster4	FG3G31180	cluster5	FG2G37220	cluster6
FG3G24740	cluster1	FG2G42850	cluster2	FG3G21020	cluster3	FG2G31560	cluster4	FG3G31820	cluster5	FG2G37250	cluster6
FG3G24750	cluster1	FG2G42860	cluster2	FG3G21030	cluster3	FG2G31570	cluster4	FG3G32010	cluster5	FG2G37270	cluster6
FG3G24930	cluster1	FG2G42900	cluster2	FG3G21100	cluster3	FG2G31590	cluster4	FG3G32130	cluster5	FG2G37280	cluster6
FG3G25010	cluster1	FG2G42930	cluster2	FG3G21110	cluster3	FG2G31600	cluster4	FG3G32660	cluster5	FG2G37310	cluster6
FG3G25030	cluster1	FG2G42950	cluster2	FG3G21130	cluster3	FG2G31640	cluster4	FG3G32670	cluster5	FG2G37420	cluster6
FG3G25140	cluster1	FG2G43320	cluster2	FG3G21210	cluster3	FG2G31740	cluster4	FG3G32760	cluster5	FG2G37490	cluster6
FG3G25150	cluster1	FG3G00140	cluster2	FG3G21380	cluster3	FG2G31750	cluster4	FG3G32780	cluster5	FG2G37510	cluster6
FG3G25240	cluster1	FG3G00180	cluster2	FG3G21530	cluster3	FG2G31790	cluster4	FG3G32850	cluster5	FG2G37540	cluster6
FG3G25280	cluster1	FG3G00370	cluster2	FG3G21890	cluster3	FG2G31840	cluster4	FG3G32940	cluster5	FG2G37760	cluster6
FG3G25290	cluster1	FG3G00380	cluster2	FG3G21900	cluster3	FG2G31850	cluster4	FG3G32970	cluster5	FG2G37790	cluster6
FG3G25360	cluster1	FG3G00570	cluster2	FG3G22000	cluster3	FG2G31860	cluster4	FG3G33050	cluster5	FG2G37830	cluster6
FG3G25370	cluster1	FG3G00580	cluster2	FG3G22020	cluster3	FG2G31920	cluster4	FG3G33110	cluster5	FG2G37840	cluster6
FG3G25420	cluster1	FG3G00600	cluster2	FG3G22030	cluster3	FG2G31950	cluster4	FG3G33120	cluster5	FG2G37920	cluster6
FG3G25470	cluster1	FG3G00680	cluster2	FG3G22040	cluster3	FG2G31960	cluster4	FG3G33130	cluster5	FG2G37940	cluster6
FG3G25600	cluster1	FG3G00700	cluster2	FG3G22070	cluster3	FG2G31970	cluster4	FG3G33210	cluster5	FG2G38180	cluster6
FG3G25640	cluster1	FG3G00740	cluster2	FG3G22340	cluster3	FG2G32050	cluster4	FG3G33220	cluster5	FG2G38220	cluster6
FG3G25650	cluster1	FG3G00880	cluster2	FG3G22410	cluster3	FG2G32110	cluster4	FG3G33280	cluster5	FG2G38240	cluster6
FG3G25660	cluster1	FG3G00970	cluster2	FG3G22550	cluster3	FG2G32140	cluster4	FG3G33670	cluster5	FG2G38300	cluster6
FG3G25870	cluster1	FG3G01010	cluster2	FG3G22560	cluster3	FG2G32170	cluster4	FG3G33810	cluster5	FG2G38320	cluster6
FG3G25910	cluster1	FG3G01020	cluster2	FG3G22680	cluster3	FG2G32200	cluster4	FG3G33820	cluster5	FG2G38330	cluster6
FG3G25970	cluster1	FG3G01050	cluster2	FG3G22700	cluster3	FG2G32230	cluster4	FG3G34030	cluster5	FG2G38340	cluster6
FG3G26010	cluster1	FG3G01170	cluster2	FG3G22970	cluster3	FG2G32290	cluster4	FG3G34060	cluster5	FG2G38360	cluster6
FG3G26070	cluster1	FG3G01300	cluster2	FG3G22980	cluster3	FG2G32300	cluster4	FG3G34100	cluster5	FG2G38430	cluster6
FG3G26190	cluster1	FG3G01360	cluster2	FG3G22990	cluster3	FG2G32320	cluster4	FG3G34110	cluster5	FG2G38550	cluster6
FG3G26400	cluster1	FG3G01370	cluster2	FG3G23020	cluster3	FG2G32370	cluster4	FG3G34120	cluster5	FG2G38620	cluster6
FG3G26430	cluster1	FG3G01380	cluster2	FG3G23150	cluster3	FG2G32490	cluster4	FG3G34140	cluster5	FG2G38690	cluster6
FG3G26500	cluster1	FG3G01390	cluster2	FG3G23190	cluster3	FG2G32530	cluster4	FG3G34300	cluster5	FG2G38860	cluster6
FG3G26510	cluster1	FG3G01610	cluster2	FG3G23320	cluster3	FG2G32600	cluster4	FG3G34320	cluster5	FG2G38900	cluster6
FG3G26720	cluster1	FG3G01620	cluster2	FG3G23380	cluster3	FG2G32620	cluster4	FG3G34330	cluster5	FG2G38980	cluster6
FG3G26780	cluster1	FG3G01720	cluster2	FG3G23400	cluster3	FG2G32640	cluster4	FG3G34490	cluster5	FG2G39090	cluster6
FG3G26790	cluster1	FG3G01810	cluster2	FG3G23420	cluster3	FG2G32650	cluster4	FG3G34500	cluster5	FG2G39240	cluster6
FG3G26980	cluster1	FG3G01850	cluster2	FG3G23490	cluster3	FG2G32690	cluster4	FG3G34510	cluster5	FG2G39460	cluster6
FG3G26990	cluster1	FG3G01860	cluster2	FG3G23590	cluster3	FG2G32710	cluster4	FG3G34530	cluster5	FG2G39540	cluster6
FG3G27030	cluster1	FG3G01870	cluster2	FG3G23610	cluster3	FG2G32750	cluster4	FG3G34860	cluster5	FG2G39750	cluster6
FG3G27160	cluster1	FG3G01970	cluster2	FG3G23820	cluster3	FG2G32810	cluster4	FG3G35340	cluster5	FG2G39760	cluster6
FG3G27290	cluster1	FG3G01980	cluster2	FG3G23960	cluster3	FG2G32980	cluster4	FG3G35400	cluster5	FG2G39770	cluster6
FG3G27460	cluster1	FG3G02050	cluster2	FG3G23970	cluster3	FG2G33030	cluster4	FG3G35410	cluster5	FG2G39790	cluster6
FG3G27660	cluster1	FG3G02070	cluster2	FG3G24300	cluster3	FG2G33040	cluster4	FG3G35430	cluster5	FG2G40000	cluster6
FG3G27710	cluster1	FG3G02080	cluster2	FG3G24320	cluster3	FG2G33050	cluster4	FG3G35520	cluster5	FG2G40030	cluster6
FG3G27760	cluster1	FG3G02230	cluster2	FG3G24480	cluster3	FG2G33070	cluster4	FG3G35530	cluster5	FG2G40120	cluster6
FG3G27790	cluster1	FG3G02240	cluster2	FG3G24540	cluster3	FG2G33360	cluster4	FG3G35540	cluster5	FG2G40160	cluster6
FG3G27800	cluster1	FG3G02260	cluster2	FG3G24660	cluster3	FG2G33410	cluster4	FG3G35610	cluster5	FG2G40290	cluster6
FG3G27830	cluster1	FG3G02510	cluster2	FG3G24780	cluster3	FG2G33500	cluster4	FG3G35620	cluster5	FG2G40400	cluster6
FG3G27850	cluster1	FG3G02620	cluster2	FG3G24830	cluster3	FG2G33540	cluster4	FG3G35630	cluster5	FG2G40480	cluster6
FG3G27880	cluster1	FG3G02750	cluster2	FG3G24890	cluster3	FG2G33550	cluster4	FG3G35730	cluster5	FG2G40510	cluster6
FG3G27960	cluster1	FG3G02770	cluster2	FG3G24900	cluster3	FG2G33640	cluster4	FG3G35810	cluster5	FG2G40520	cluster6
FG3G27980	cluster1	FG3G02920	cluster2	FG3G24940	cluster3	FG2G33690	cluster4	FG3G35970	cluster5	FG2G40620	cluster6
FG3G28010	cluster1	FG3G02990	cluster2	FG3G25040	cluster3	FG2G33710	cluster4	FG3G36060	cluster5	FG2G40630	cluster6
FG3G28080	cluster1	FG3G03050	cluster2	FG3G25080	cluster3	FG2G33730	cluster4	FG3G36170	cluster5	FG2G40690	cluster6
FG3G28130	cluster1	FG3G03070	cluster2	FG3G25350	cluster3	FG2G33810	cluster4	FG3G36310	cluster5	FG2G40730	cluster6
FG3G28160	cluster1	FG3G03120	cluster2	FG3G25440	cluster3	FG2G33830	cluster4	FG3G36340	cluster5	FG2G40850	cluster6
FG3G28250	cluster1	FG3G03130	cluster2	FG3G25500	cluster3	FG2G33870	cluster4	FG3G36350	cluster5	FG2G40940	cluster6
FG3G28460	cluster1	FG3G03210	cluster2	FG3G25700	cluster3	FG2G33910	cluster4	FG3G36510	cluster5	FG2G40990	cluster6
FG3G28510	cluster1	FG3G03250	cluster2	FG3G25740	cluster3	FG2G34120	cluster4	FG3G36700	cluster5	FG2G41160	cluster6
FG3G28600	cluster1	FG3G03270	cluster2	FG3G26130	cluster3	FG2G34130	cluster4	FG3G36710	cluster5	FG2G41210	cluster6
FG3G28650	cluster1	FG3G03300	cluster2	FG3G26250	cluster3	FG2G34230	cluster4	FG3G36810	cluster5	FG2G41250	cluster6
FG3G28790	cluster1	FG3G03380	cluster2	FG3G26310	cluster3	FG2G34280	cluster4	FG3G36860	cluster5	FG2G41370	cluster6
FG3G28970	cluster1	FG3G03420	cluster2	FG3G26320	cluster3	FG2G34300	cluster4	FG4G00040	cluster5	FG2G41690	cluster6
FG3G29180	cluster1	FG3G03500	cluster2	FG3G26520	cluster3	FG2G34320	cluster4	FG4G00580	cluster5	FG2G41780	cluster6
FG3G29200	cluster1	FG3G03940	cluster2	FG3G26640	cluster3	FG2G34330	cluster4	FG4G00700	cluster5	FG2G41820	cluster6
FG3G29420	cluster1	FG3G03970	cluster2	FG3G26650	cluster3	FG2G34420	cluster4	FG4G00710	cluster5	FG2G41880	cluster6
FG3G29530	cluster1	FG3G03980	cluster2	FG3G27090	cluster3	FG2G34490	cluster4	FG4G00750	cluster5	FG2G41920	cluster6
FG3G29550	cluster1	FG3G04020	cluster2	FG3G27100	cluster3	FG2G34510	cluster4	FG4G00850	cluster5	FG2G41930	cluster6
FG3G29560	cluster1	FG3G04090	cluster2	FG3G27110	cluster3	FG2G34560	cluster4	FG4G00910	cluster5	FG2G42010	cluster6
FG3G29570	cluster1	FG3G04490	cluster2	FG3G27180	cluster3	FG2G34800	cluster4	FG4G00980	cluster5	FG2G42020	cluster6
FG3G29690	cluster1	FG3G04550	cluster2	FG3G27350	cluster3	FG2G34850	cluster4	FG4G01250	cluster5	FG2G42130	cluster6
FG3G29720	cluster1	FG3G04590	cluster2	FG3G27370	cluster3	FG2G35010	cluster4	FG4G01430	cluster5	FG2G42270	cluster6
FG3G29860	cluster1	FG3G04640	cluster2	FG3G27410	cluster3	FG2G35050	cluster4	FG4G01460	cluster5	FG2G42280	cluster6
FG3G29940	cluster1	FG3G04730	cluster2	FG3G27420	cluster3	FG2G35300	cluster4	FG4G01490	cluster5	FG2G42310	cluster6
FG3G29950	cluster1	FG3G04840	cluster2	FG3G27480	cluster3	FG2G35330	cluster4	FG4G01500	cluster5	FG2G42460	cluster6
FG3G30020	cluster1	FG3G04850	cluster2	FG3G27500	cluster3	FG2G35370	cluster4	FG4G01620	cluster5	FG2G42520	cluster6
FG3G30260	cluster1	FG3G04890	cluster2	FG3G27510	cluster3	FG2G35410	cluster4	FG4G01640	cluster5	FG2G42680	cluster6
FG3G30930	cluster1	FG3G04950	cluster2	FG3G27530	cluster3	FG2G35450	cluster4	FG4G01650	cluster5	FG2G42710	cluster6
FG3G31120	cluster1	FG3G04960	cluster2	FG3G27540	cluster3	FG2G35500	cluster4	FG4G01740	cluster5	FG2G42880	cluster6
FG3G31190	cluster1	FG3G04970	cluster2	FG3G27560	cluster3	FG2G35540	cluster4	FG4G01800	cluster5	FG2G42990	cluster6
FG3G31300	cluster1	FG3G05070	cluster2	FG3G27620	cluster3	FG2G35580	cluster4	FG4G01810	cluster5	FG2G43060	cluster6
FG3G31340	cluster1	FG3G05230	cluster2	FG3G27770	cluster3	FG2G35590	cluster4	FG4G01820	cluster5	FG2G43070	cluster6
FG3G31490	cluster1	FG3G05290	cluster2	FG3G28180	cluster3	FG2G35630	cluster4	FG4G01830	cluster5	FG2G43310	cluster6
FG3G31500	cluster1	FG3G05600	cluster2	FG3G28200	cluster3	FG2G35640	cluster4	FG4G01880	cluster5	FG3G00150	cluster6
FG3G31520	cluster1	FG3G05660	cluster2	FG3G28280	cluster3	FG2G35700	cluster4	FG4G02060	cluster5	FG3G00160	cluster6
FG3G31570	cluster1	FG3G05790	cluster2	FG3G28390	cluster3	FG2G35770	cluster4	FG4G02180	cluster5	FG3G00280	cluster6
FG3G31580	cluster1	FG3G05890	cluster2	FG3G28420	cluster3	FG2G35840	cluster4	FG4G02190	cluster5	FG3G00360	cluster6
FG3G31610	cluster1	FG3G06070	cluster2	FG3G28610	cluster3	FG2G35870	cluster4	FG4G02360	cluster5	FG3G00550	cluster6
FG3G31650	cluster1	FG3G06240	cluster2	FG3G28730	cluster3	FG2G36130	cluster4	FG4G02370	cluster5	FG3G00770	cluster6
FG3G31690	cluster1	FG3G06340	cluster2	FG3G28810	cluster3	FG2G36230	cluster4	FG4G02540	cluster5	FG3G00780	cluster6
FG3G31830	cluster1	FG3G06410	cluster2	FG3G28850	cluster3	FG2G36260	cluster4	FG4G02550	cluster5	FG3G00800	cluster6
FG3G31870	cluster1	FG3G06490	cluster2	FG3G28860	cluster3	FG2G36440	cluster4	FG4G02770	cluster5	FG3G00820	cluster6
FG3G32060	cluster1	FG3G06570	cluster2	FG3G28880	cluster3	FG2G36480	cluster4	FG4G02830	cluster5	FG3G00860	cluster6
FG3G32150	cluster1	FG3G06590	cluster2	FG3G29100	cluster3	FG2G36570	cluster4	FG4G03260	cluster5	FG3G00950	cluster6
FG3G32170	cluster1	FG3G06690	cluster2	FG3G29160	cluster3	FG2G36620	cluster4	FG4G03280	cluster5	FG3G01070	cluster6
FG3G32300	cluster1	FG3G06700	cluster2	FG3G29260	cluster3	FG2G36650	cluster4	FG4G03380	cluster5	FG3G01160	cluster6
FG3G32460	cluster1	FG3G06720	cluster2	FG3G29290	cluster3	FG2G36660	cluster4	FG4G03410	cluster5	FG3G01200	cluster6
FG3G32710	cluster1	FG3G06820	cluster2	FG3G29340	cluster3	FG2G36680	cluster4	FG4G03490	cluster5	FG3G01230	cluster6
FG3G33060	cluster1	FG3G06870	cluster2	FG3G29360	cluster3	FG2G36890	cluster4	FG4G03500	cluster5	FG3G01240	cluster6
FG3G33380	cluster1	FG3G06880	cluster2	FG3G29370	cluster3	FG2G36980	cluster4	FG4G03840	cluster5	FG3G01260	cluster6
FG3G33490	cluster1	FG3G06940	cluster2	FG3G29580	cluster3	FG2G37080	cluster4	FG4G03860	cluster5	FG3G01270	cluster6
FG3G33610	cluster1	FG3G06960	cluster2	FG3G29620	cluster3	FG2G37190	cluster4	FG4G04080	cluster5	FG3G01350	cluster6
FG3G33620	cluster1	FG3G07040	cluster2	FG3G29700	cluster3	FG2G37320	cluster4	FG4G04310	cluster5	FG3G01420	cluster6
FG3G33900	cluster1	FG3G07180	cluster2	FG3G29710	cluster3	FG2G37340	cluster4	FG4G04390	cluster5	FG3G01430	cluster6
FG3G34230	cluster1	FG3G07320	cluster2	FG3G29780	cluster3	FG2G37440	cluster4	FG4G04460	cluster5	FG3G01440	cluster6
FG3G34360	cluster1	FG3G07420	cluster2	FG3G30050	cluster3	FG2G37610	cluster4	FG4G04570	cluster5	FG3G01520	cluster6
FG3G34480	cluster1	FG3G07440	cluster2	FG3G30220	cluster3	FG2G37620	cluster4	FG4G04780	cluster5	FG3G01670	cluster6
FG3G34540	cluster1	FG3G07470	cluster2	FG3G30240	cluster3	FG2G37800	cluster4	FG4G04840	cluster5	FG3G01690	cluster6
FG3G34550	cluster1	FG3G07510	cluster2	FG3G30320	cluster3	FG2G37810	cluster4	FG4G04850	cluster5	FG3G01880	cluster6
FG3G34560	cluster1	FG3G07520	cluster2	FG3G30470	cluster3	FG2G37860	cluster4	FG4G04890	cluster5	FG3G02170	cluster6
FG3G34610	cluster1	FG3G07660	cluster2	FG3G30650	cluster3	FG2G37930	cluster4	FG4G04930	cluster5	FG3G02280	cluster6
FG3G34770	cluster1	FG3G07760	cluster2	FG3G30860	cluster3	FG2G37950	cluster4	FG4G04960	cluster5	FG3G02370	cluster6
FG3G34870	cluster1	FG3G07850	cluster2	FG3G30900	cluster3	FG2G37960	cluster4	FG4G05100	cluster5	FG3G02380	cluster6
FG3G34930	cluster1	FG3G07860	cluster2	FG3G31010	cluster3	FG2G37970	cluster4	FG4G05270	cluster5	FG3G02410	cluster6
FG3G35000	cluster1	FG3G07960	cluster2	FG3G31030	cluster3	FG2G38070	cluster4	FG4G05280	cluster5	FG3G02430	cluster6
FG3G35210	cluster1	FG3G07970	cluster2	FG3G31130	cluster3	FG2G38150	cluster4	FG4G05390	cluster5	FG3G02450	cluster6
FG3G35220	cluster1	FG3G08020	cluster2	FG3G31140	cluster3	FG2G38290	cluster4	FG4G05410	cluster5	FG3G02610	cluster6
FG3G35260	cluster1	FG3G08070	cluster2	FG3G31290	cluster3	FG2G38370	cluster4	FG4G05440	cluster5	FG3G02760	cluster6
FG3G35300	cluster1	FG3G08190	cluster2	FG3G31360	cluster3	FG2G38470	cluster4	FG4G05450	cluster5	FG3G03410	cluster6
FG3G35780	cluster1	FG3G08250	cluster2	FG3G31370	cluster3	FG2G38500	cluster4	FG4G05480	cluster5	FG3G03490	cluster6
FG3G35800	cluster1	FG3G08360	cluster2	FG3G31380	cluster3	FG2G38510	cluster4	FG4G05670	cluster5	FG3G03530	cluster6
FG3G35880	cluster1	FG3G08390	cluster2	FG3G31460	cluster3	FG2G38530	cluster4	FG4G05680	cluster5	FG3G03860	cluster6
FG3G35990	cluster1	FG3G08400	cluster2	FG3G31480	cluster3	FG2G38590	cluster4	FG4G05700	cluster5	FG3G03880	cluster6
FG3G36120	cluster1	FG3G08490	cluster2	FG3G31700	cluster3	FG2G38650	cluster4	FG4G05850	cluster5	FG3G03890	cluster6
FG3G36130	cluster1	FG3G08590	cluster2	FG3G31710	cluster3	FG2G38800	cluster4	FG4G05880	cluster5	FG3G03930	cluster6
FG3G36140	cluster1	FG3G08670	cluster2	FG3G31730	cluster3	FG2G38930	cluster4	FG4G05960	cluster5	FG3G03990	cluster6
FG3G36160	cluster1	FG3G09020	cluster2	FG3G31810	cluster3	FG2G38940	cluster4	FG4G05980	cluster5	FG3G04130	cluster6
FG3G36230	cluster1	FG3G09260	cluster2	FG3G31900	cluster3	FG2G39110	cluster4	FG4G06080	cluster5	FG3G04160	cluster6
FG3G36250	cluster1	FG3G09360	cluster2	FG3G31950	cluster3	FG2G39120	cluster4	FG4G06430	cluster5	FG3G04200	cluster6
FG3G36260	cluster1	FG3G09410	cluster2	FG3G32260	cluster3	FG2G39140	cluster4	FG4G06490	cluster5	FG3G04260	cluster6
FG3G36270	cluster1	FG3G09500	cluster2	FG3G32550	cluster3	FG2G39190	cluster4	FG4G06770	cluster5	FG3G04350	cluster6
FG3G36360	cluster1	FG3G09510	cluster2	FG3G32650	cluster3	FG2G39220	cluster4	FG4G06920	cluster5	FG3G04430	cluster6
FG3G36450	cluster1	FG3G09940	cluster2	FG3G32680	cluster3	FG2G39320	cluster4	FG4G06940	cluster5	FG3G04450	cluster6
FG3G36680	cluster1	FG3G09980	cluster2	FG3G32750	cluster3	FG2G39610	cluster4	FG4G06950	cluster5	FG3G04500	cluster6
FG3G36750	cluster1	FG3G10000	cluster2	FG3G32790	cluster3	FG2G39690	cluster4	FG4G07300	cluster5	FG3G04520	cluster6
FG3G36760	cluster1	FG3G10010	cluster2	FG3G32870	cluster3	FG2G39720	cluster4	FG4G07390	cluster5	FG3G04670	cluster6
FG3G36830	cluster1	FG3G10080	cluster2	FG3G32900	cluster3	FG2G39840	cluster4	FG4G07430	cluster5	FG3G04800	cluster6
FG4G00070	cluster1	FG3G10100	cluster2	FG3G33020	cluster3	FG2G39850	cluster4	FG4G07440	cluster5	FG3G04810	cluster6
FG4G00080	cluster1	FG3G10240	cluster2	FG3G33030	cluster3	FG2G39890	cluster4	FG4G07630	cluster5	FG3G04830	cluster6
FG4G00100	cluster1	FG3G10260	cluster2	FG3G33140	cluster3	FG2G39910	cluster4	FG4G07680	cluster5	FG3G05040	cluster6
FG4G00140	cluster1	FG3G10310	cluster2	FG3G33150	cluster3	FG2G39920	cluster4	FG4G07780	cluster5	FG3G05060	cluster6
FG4G00190	cluster1	FG3G10320	cluster2	FG3G33350	cluster3	FG2G39950	cluster4	FG4G07810	cluster5	FG3G05130	cluster6
FG4G00210	cluster1	FG3G10340	cluster2	FG3G33550	cluster3	FG2G39970	cluster4	FG4G08180	cluster5	FG3G05210	cluster6
FG4G00470	cluster1	FG3G10430	cluster2	FG3G33570	cluster3	FG2G40060	cluster4	FG4G08200	cluster5	FG3G05220	cluster6
FG4G00660	cluster1	FG3G10440	cluster2	FG3G33760	cluster3	FG2G40070	cluster4	FG4G08500	cluster5	FG3G05320	cluster6
FG4G01070	cluster1	FG3G10530	cluster2	FG3G33840	cluster3	FG2G40100	cluster4	FG4G08520	cluster5	FG3G05340	cluster6
FG4G01290	cluster1	FG3G10570	cluster2	FG3G33860	cluster3	FG2G40110	cluster4	FG4G08550	cluster5	FG3G05360	cluster6
FG4G01420	cluster1	FG3G10640	cluster2	FG3G33890	cluster3	FG2G40130	cluster4	FG4G08670	cluster5	FG3G05680	cluster6
FG4G01530	cluster1	FG3G10650	cluster2	FG3G34180	cluster3	FG2G40220	cluster4	FG4G08820	cluster5	FG3G05690	cluster6
FG4G01600	cluster1	FG3G10720	cluster2	FG3G34190	cluster3	FG2G40230	cluster4	FG4G09070	cluster5	FG3G05710	cluster6
FG4G01710	cluster1	FG3G10740	cluster2	FG3G34270	cluster3	FG2G40300	cluster4	FG4G09080	cluster5	FG3G05730	cluster6
FG4G01770	cluster1	FG3G10760	cluster2	FG3G34290	cluster3	FG2G40340	cluster4	FG4G09110	cluster5	FG3G05780	cluster6
FG4G02160	cluster1	FG3G10770	cluster2	FG3G34350	cluster3	FG2G40370	cluster4	FG4G09230	cluster5	FG3G05840	cluster6
FG4G02260	cluster1	FG3G10820	cluster2	FG3G34620	cluster3	FG2G40390	cluster4	FG4G09380	cluster5	FG3G05870	cluster6
FG4G02460	cluster1	FG3G10840	cluster2	FG3G34710	cluster3	FG2G40410	cluster4	FG4G09520	cluster5	FG3G05900	cluster6
FG4G02720	cluster1	FG3G10900	cluster2	FG3G34790	cluster3	FG2G40490	cluster4	FG4G09830	cluster5	FG3G05930	cluster6
FG4G02730	cluster1	FG3G10940	cluster2	FG3G34960	cluster3	FG2G40560	cluster4	FG4G09850	cluster5	FG3G05980	cluster6
FG4G03020	cluster1	FG3G10960	cluster2	FG3G34970	cluster3	FG2G40570	cluster4	FG4G09860	cluster5	FG3G05990	cluster6
FG4G03090	cluster1	FG3G11290	cluster2	FG3G35250	cluster3	FG2G40580	cluster4	FG4G09870	cluster5	FG3G06220	cluster6
FG4G03330	cluster1	FG3G11340	cluster2	FG3G35270	cluster3	FG2G40640	cluster4	FG4G09890	cluster5	FG3G06230	cluster6
FG4G03450	cluster1	FG3G11380	cluster2	FG3G35370	cluster3	FG2G40710	cluster4	FG4G10090	cluster5	FG3G06250	cluster6
FG4G03460	cluster1	FG3G11440	cluster2	FG3G35590	cluster3	FG2G40760	cluster4	FG4G10210	cluster5	FG3G06270	cluster6
FG4G03590	cluster1	FG3G11450	cluster2	FG3G35600	cluster3	FG2G40980	cluster4	FG4G10240	cluster5	FG3G06290	cluster6
FG4G03640	cluster1	FG3G11640	cluster2	FG3G35640	cluster3	FG2G41020	cluster4	FG4G10250	cluster5	FG3G06310	cluster6
FG4G03660	cluster1	FG3G11650	cluster2	FG3G35820	cluster3	FG2G41150	cluster4	FG4G10270	cluster5	FG3G06320	cluster6
FG4G03780	cluster1	FG3G11810	cluster2	FG3G36030	cluster3	FG2G41310	cluster4	FG4G10470	cluster5	FG3G06330	cluster6
FG4G03810	cluster1	FG3G11850	cluster2	FG3G36190	cluster3	FG2G41360	cluster4	FG4G10520	cluster5	FG3G06350	cluster6
FG4G03990	cluster1	FG3G11870	cluster2	FG3G36390	cluster3	FG2G41380	cluster4	FG4G10770	cluster5	FG3G06380	cluster6
FG4G04010	cluster1	FG3G11920	cluster2	FG3G36400	cluster3	FG2G41440	cluster4	FG4G11080	cluster5	FG3G06460	cluster6
FG4G04100	cluster1	FG3G11950	cluster2	FG3G36430	cluster3	FG2G41510	cluster4	FG4G11190	cluster5	FG3G06530	cluster6
FG4G04110	cluster1	FG3G11970	cluster2	FG3G36660	cluster3	FG2G41710	cluster4	FG4G11290	cluster5	FG3G06560	cluster6
FG4G04380	cluster1	FG3G12090	cluster2	FG4G00150	cluster3	FG2G41740	cluster4	FG4G11460	cluster5	FG3G06600	cluster6
FG4G04520	cluster1	FG3G12140	cluster2	FG4G00160	cluster3	FG2G41800	cluster4	FG4G11470	cluster5	FG3G06680	cluster6
FG4G04540	cluster1	FG3G12300	cluster2	FG4G00170	cluster3	FG2G41810	cluster4	FG4G11490	cluster5	FG3G06890	cluster6
FG4G04590	cluster1	FG3G12470	cluster2	FG4G00420	cluster3	FG2G41850	cluster4	FG4G11510	cluster5	FG3G07050	cluster6
FG4G04640	cluster1	FG3G12530	cluster2	FG4G00560	cluster3	FG2G41910	cluster4	FG4G11530	cluster5	FG3G07060	cluster6
FG4G04680	cluster1	FG3G12540	cluster2	FG4G00690	cluster3	FG2G41970	cluster4	FG4G11570	cluster5	FG3G07070	cluster6
FG4G04710	cluster1	FG3G12550	cluster2	FG4G01100	cluster3	FG2G41980	cluster4	FG4G11670	cluster5	FG3G07080	cluster6
FG4G04730	cluster1	FG3G12600	cluster2	FG4G01230	cluster3	FG2G41990	cluster4	FG4G12240	cluster5	FG3G07120	cluster6
FG4G04870	cluster1	FG3G12610	cluster2	FG4G01720	cluster3	FG2G42000	cluster4	FG4G12250	cluster5	FG3G07220	cluster6
FG4G05020	cluster1	FG3G12640	cluster2	FG4G01860	cluster3	FG2G42190	cluster4	FG4G12260	cluster5	FG3G07530	cluster6
FG4G05050	cluster1	FG3G12700	cluster2	FG4G01930	cluster3	FG2G42360	cluster4	FG4G12680	cluster5	FG3G07540	cluster6
FG4G05220	cluster1	FG3G12710	cluster2	FG4G02130	cluster3	FG2G42390	cluster4	FG4G12750	cluster5	FG3G07550	cluster6
FG4G05240	cluster1	FG3G12770	cluster2	FG4G02170	cluster3	FG2G42410	cluster4	FG4G12760	cluster5	FG3G07570	cluster6
FG4G05300	cluster1	FG3G12800	cluster2	FG4G02210	cluster3	FG2G42490	cluster4	FG4G12800	cluster5	FG3G07700	cluster6
FG4G05310	cluster1	FG3G12840	cluster2	FG4G02220	cluster3	FG2G42530	cluster4	FG4G12910	cluster5	FG3G07720	cluster6
FG4G05570	cluster1	FG3G12910	cluster2	FG4G02230	cluster3	FG2G42540	cluster4	FG4G13140	cluster5	FG3G07800	cluster6
FG4G05590	cluster1	FG3G13040	cluster2	FG4G02240	cluster3	FG2G42550	cluster4	FG4G13260	cluster5	FG3G07820	cluster6
FG4G05650	cluster1	FG3G13050	cluster2	FG4G02290	cluster3	FG2G42560	cluster4	FG4G13370	cluster5	FG3G07830	cluster6
FG4G05760	cluster1	FG3G13060	cluster2	FG4G02300	cluster3	FG2G42580	cluster4	FG4G13490	cluster5	FG3G07880	cluster6
FG4G05800	cluster1	FG3G13070	cluster2	FG4G02400	cluster3	FG2G42590	cluster4	FG4G13500	cluster5	FG3G07890	cluster6
FG4G05830	cluster1	FG3G13180	cluster2	FG4G02450	cluster3	FG2G42610	cluster4	FG4G13540	cluster5	FG3G07900	cluster6
FG4G05860	cluster1	FG3G13230	cluster2	FG4G02570	cluster3	FG2G42690	cluster4	FG4G13590	cluster5	FG3G07910	cluster6
FG4G05890	cluster1	FG3G13330	cluster2	FG4G02580	cluster3	FG2G42700	cluster4	FG4G13890	cluster5	FG3G07920	cluster6
FG4G05900	cluster1	FG3G13420	cluster2	FG4G02590	cluster3	FG2G42720	cluster4	FG4G13920	cluster5	FG3G07950	cluster6
FG4G05920	cluster1	FG3G13450	cluster2	FG4G02610	cluster3	FG2G42730	cluster4	FG4G13980	cluster5	FG3G08040	cluster6
FG4G06030	cluster1	FG3G13460	cluster2	FG4G02750	cluster3	FG2G42750	cluster4	FG4G14310	cluster5	FG3G08060	cluster6
FG4G06100	cluster1	FG3G13470	cluster2	FG4G02800	cluster3	FG2G42760	cluster4	FG4G14350	cluster5	FG3G08090	cluster6
FG4G06110	cluster1	FG3G13570	cluster2	FG4G02810	cluster3	FG2G42830	cluster4	FG4G14500	cluster5	FG3G08140	cluster6
FG4G06170	cluster1	FG3G13590	cluster2	FG4G02870	cluster3	FG2G42910	cluster4	FG4G14560	cluster5	FG3G08340	cluster6
FG4G06290	cluster1	FG3G13600	cluster2	FG4G02880	cluster3	FG2G42980	cluster4	FG4G14570	cluster5	FG3G08420	cluster6
FG4G06440	cluster1	FG3G13700	cluster2	FG4G03120	cluster3	FG2G43080	cluster4	FG4G14610	cluster5	FG3G08450	cluster6
FG4G06600	cluster1	FG3G13710	cluster2	FG4G03130	cluster3	FG2G43090	cluster4	FG4G14620	cluster5	FG3G08470	cluster6
FG4G06620	cluster1	FG3G13750	cluster2	FG4G03160	cluster3	FG2G43180	cluster4	FG4G14640	cluster5	FG3G08480	cluster6
FG4G06630	cluster1	FG3G13760	cluster2	FG4G03180	cluster3	FG2G43190	cluster4	FG4G14910	cluster5	FG3G08510	cluster6
FG4G06640	cluster1	FG3G13800	cluster2	FG4G03190	cluster3	FG2G43220	cluster4	FG4G15000	cluster5	FG3G08720	cluster6
FG4G06710	cluster1	FG3G13850	cluster2	FG4G03290	cluster3	FG2G43240	cluster4	FG4G15010	cluster5	FG3G08820	cluster6
FG4G06720	cluster1	FG3G13890	cluster2	FG4G03550	cluster3	FG3G00060	cluster4	FG4G15090	cluster5	FG3G08960	cluster6
FG4G06730	cluster1	FG3G13910	cluster2	FG4G03560	cluster3	FG3G00070	cluster4	FG4G15100	cluster5	FG3G09000	cluster6
FG4G06800	cluster1	FG3G13990	cluster2	FG4G03570	cluster3	FG3G00090	cluster4	FG4G15110	cluster5	FG3G09040	cluster6
FG4G06810	cluster1	FG3G14040	cluster2	FG4G03580	cluster3	FG3G00300	cluster4	FG4G15220	cluster5	FG3G09070	cluster6
FG4G06990	cluster1	FG3G14060	cluster2	FG4G03650	cluster3	FG3G00320	cluster4	FG4G15340	cluster5	FG3G09200	cluster6
FG4G07060	cluster1	FG3G14190	cluster2	FG4G03710	cluster3	FG3G00390	cluster4	FG4G15350	cluster5	FG3G09370	cluster6
FG4G07080	cluster1	FG3G14200	cluster2	FG4G03730	cluster3	FG3G00420	cluster4	FG4G15370	cluster5	FG3G09420	cluster6
FG4G07150	cluster1	FG3G14210	cluster2	FG4G03740	cluster3	FG3G00430	cluster4	FG4G15540	cluster5	FG3G09430	cluster6
FG4G07210	cluster1	FG3G14220	cluster2	FG4G03870	cluster3	FG3G00440	cluster4	FG4G15600	cluster5	FG3G09460	cluster6
FG4G07460	cluster1	FG3G14230	cluster2	FG4G03900	cluster3	FG3G00450	cluster4	FG4G15820	cluster5	FG3G09490	cluster6
FG4G07490	cluster1	FG3G14430	cluster2	FG4G03940	cluster3	FG3G00460	cluster4	FG4G15880	cluster5	FG3G09590	cluster6
FG4G07530	cluster1	FG3G14500	cluster2	FG4G04120	cluster3	FG3G00470	cluster4	FG4G15900	cluster5	FG3G09650	cluster6
FG4G07550	cluster1	FG3G14510	cluster2	FG4G04400	cluster3	FG3G00480	cluster4	FG4G15920	cluster5	FG3G09690	cluster6
FG4G07580	cluster1	FG3G14530	cluster2	FG4G04720	cluster3	FG3G00490	cluster4	FG4G16000	cluster5	FG3G09870	cluster6
FG4G07740	cluster1	FG3G14580	cluster2	FG4G04740	cluster3	FG3G00510	cluster4	FG4G16110	cluster5	FG3G09920	cluster6
FG4G07940	cluster1	FG3G14820	cluster2	FG4G04750	cluster3	FG3G00520	cluster4	FG4G16190	cluster5	FG3G09970	cluster6
FG4G07950	cluster1	FG3G14830	cluster2	FG4G04760	cluster3	FG3G00530	cluster4	FG4G16260	cluster5	FG3G10030	cluster6
FG4G08060	cluster1	FG3G14980	cluster2	FG4G05000	cluster3	FG3G00540	cluster4	FG4G16370	cluster5	FG3G10110	cluster6
FG4G08220	cluster1	FG3G15000	cluster2	FG4G05040	cluster3	FG3G00640	cluster4	FG4G16780	cluster5	FG3G10130	cluster6
FG4G08270	cluster1	FG3G15170	cluster2	FG4G05110	cluster3	FG3G00890	cluster4	FG4G16810	cluster5	FG3G10270	cluster6
FG4G08290	cluster1	FG3G15200	cluster2	FG4G05320	cluster3	FG3G00900	cluster4	FG4G16990	cluster5	FG3G10290	cluster6
FG4G08370	cluster1	FG3G15370	cluster2	FG4G05350	cluster3	FG3G00920	cluster4	FG4G17100	cluster5	FG3G10300	cluster6
FG4G08380	cluster1	FG3G15510	cluster2	FG4G05710	cluster3	FG3G00930	cluster4	FG4G17170	cluster5	FG3G10400	cluster6
FG4G08390	cluster1	FG3G15530	cluster2	FG4G05820	cluster3	FG3G01130	cluster4	FG4G17200	cluster5	FG3G10420	cluster6
FG4G08400	cluster1	FG3G15560	cluster2	FG4G06010	cluster3	FG3G01140	cluster4	FG4G17520	cluster5	FG3G10600	cluster6
FG4G08480	cluster1	FG3G15570	cluster2	FG4G06060	cluster3	FG3G01320	cluster4	FG4G17680	cluster5	FG3G10670	cluster6
FG4G08570	cluster1	FG3G15780	cluster2	FG4G06090	cluster3	FG3G01410	cluster4	FG4G17710	cluster5	FG3G10690	cluster6
FG4G08700	cluster1	FG3G15820	cluster2	FG4G06120	cluster3	FG3G01470	cluster4	FG4G17760	cluster5	FG3G10710	cluster6
FG4G08740	cluster1	FG3G15840	cluster2	FG4G06130	cluster3	FG3G01500	cluster4	FG4G17780	cluster5	FG3G10910	cluster6
FG4G08900	cluster1	FG3G16160	cluster2	FG4G06140	cluster3	FG3G01510	cluster4	FG4G17820	cluster5	FG3G11020	cluster6
FG4G09020	cluster1	FG3G16170	cluster2	FG4G06350	cluster3	FG3G01530	cluster4	FG4G17860	cluster5	FG3G11040	cluster6
FG4G09030	cluster1	FG3G16200	cluster2	FG4G06360	cluster3	FG3G01650	cluster4	FG4G17880	cluster5	FG3G11160	cluster6
FG4G09040	cluster1	FG3G16500	cluster2	FG4G06380	cluster3	FG3G01660	cluster4	FG4G17980	cluster5	FG3G11230	cluster6
FG4G09190	cluster1	FG3G16520	cluster2	FG4G06400	cluster3	FG3G01790	cluster4	FG4G17990	cluster5	FG3G11430	cluster6
FG4G09240	cluster1	FG3G16530	cluster2	FG4G06530	cluster3	FG3G01800	cluster4	FG4G18080	cluster5	FG3G11480	cluster6
FG4G09260	cluster1	FG3G16770	cluster2	FG4G06690	cluster3	FG3G01830	cluster4	FG4G18540	cluster5	FG3G11620	cluster6
FG4G09330	cluster1	FG3G16880	cluster2	FG4G06880	cluster3	FG3G01930	cluster4	FG4G18620	cluster5	FG3G11630	cluster6
FG4G09340	cluster1	FG3G16900	cluster2	FG4G06910	cluster3	FG3G01940	cluster4	FG4G18700	cluster5	FG3G11690	cluster6
FG4G09370	cluster1	FG3G16920	cluster2	FG4G07120	cluster3	FG3G01960	cluster4	FG4G18740	cluster5	FG3G11770	cluster6
FG4G09450	cluster1	FG3G16990	cluster2	FG4G07240	cluster3	FG3G02160	cluster4	FG4G19080	cluster5	FG3G11780	cluster6
FG4G09500	cluster1	FG3G17000	cluster2	FG4G07310	cluster3	FG3G02190	cluster4	FG4G19090	cluster5	FG3G11790	cluster6
FG4G09540	cluster1	FG3G17090	cluster2	FG4G07370	cluster3	FG3G02250	cluster4	FG4G19100	cluster5	FG3G11830	cluster6
FG4G09570	cluster1	FG3G17200	cluster2	FG4G07510	cluster3	FG3G02270	cluster4	FG4G19120	cluster5	FG3G11880	cluster6
FG4G09810	cluster1	FG3G17220	cluster2	FG4G07660	cluster3	FG3G02340	cluster4	FG4G19140	cluster5	FG3G11900	cluster6
FG4G09920	cluster1	FG3G17310	cluster2	FG4G07690	cluster3	FG3G02390	cluster4	FG4G19200	cluster5	FG3G11940	cluster6
FG4G10130	cluster1	FG3G17330	cluster2	FG4G07700	cluster3	FG3G02460	cluster4	FG4G19210	cluster5	FG3G12000	cluster6
FG4G10160	cluster1	FG3G17380	cluster2	FG4G07970	cluster3	FG3G02470	cluster4	FG4G19220	cluster5	FG3G12010	cluster6
FG4G10190	cluster1	FG3G17390	cluster2	FG4G07980	cluster3	FG3G02680	cluster4	FG4G19230	cluster5	FG3G12050	cluster6
FG4G10300	cluster1	FG3G17450	cluster2	FG4G07990	cluster3	FG3G02700	cluster4	FG4G19300	cluster5	FG3G12070	cluster6
FG4G10330	cluster1	FG3G17490	cluster2	FG4G08320	cluster3	FG3G02720	cluster4	FG4G19440	cluster5	FG3G12100	cluster6
FG4G10480	cluster1	FG3G17500	cluster2	FG4G08330	cluster3	FG3G02740	cluster4	FG4G19450	cluster5	FG3G12110	cluster6
FG4G10510	cluster1	FG3G17710	cluster2	FG4G08580	cluster3	FG3G03260	cluster4	FG4G19530	cluster5	FG3G12150	cluster6
FG4G10560	cluster1	FG3G17720	cluster2	FG4G08620	cluster3	FG3G03400	cluster4	FG4G19540	cluster5	FG3G12450	cluster6
FG4G10570	cluster1	FG3G17730	cluster2	FG4G08680	cluster3	FG3G03520	cluster4	FG4G19550	cluster5	FG3G12560	cluster6
FG4G10580	cluster1	FG3G17830	cluster2	FG4G08690	cluster3	FG3G03550	cluster4	FG4G19590	cluster5	FG3G12570	cluster6
FG4G10650	cluster1	FG3G17850	cluster2	FG4G08710	cluster3	FG3G03580	cluster4	FG4G19600	cluster5	FG3G12630	cluster6
FG4G10720	cluster1	FG3G17860	cluster2	FG4G08810	cluster3	FG3G03590	cluster4	FG4G19920	cluster5	FG3G12680	cluster6
FG4G10760	cluster1	FG3G18090	cluster2	FG4G08840	cluster3	FG3G03700	cluster4	FG4G20200	cluster5	FG3G12780	cluster6
FG4G10820	cluster1	FG3G18100	cluster2	FG4G08870	cluster3	FG3G03820	cluster4	FG4G20360	cluster5	FG3G12860	cluster6
FG4G11040	cluster1	FG3G18160	cluster2	FG4G08910	cluster3	FG3G03840	cluster4	FG4G20430	cluster5	FG3G12920	cluster6
FG4G11100	cluster1	FG3G18180	cluster2	FG4G08950	cluster3	FG3G03870	cluster4	FG4G20450	cluster5	FG3G12940	cluster6
FG4G11210	cluster1	FG3G18360	cluster2	FG4G08960	cluster3	FG3G03910	cluster4	FG4G20460	cluster5	FG3G12960	cluster6
FG4G11240	cluster1	FG3G18420	cluster2	FG4G08990	cluster3	FG3G03920	cluster4	FG4G20480	cluster5	FG3G12980	cluster6
FG4G11250	cluster1	FG3G18470	cluster2	FG4G09000	cluster3	FG3G03950	cluster4	FG4G20650	cluster5	FG3G12990	cluster6
FG4G11260	cluster1	FG3G18480	cluster2	FG4G09150	cluster3	FG3G04000	cluster4	FG4G20750	cluster5	FG3G13020	cluster6
FG4G11340	cluster1	FG3G18660	cluster2	FG4G09160	cluster3	FG3G04040	cluster4	FG4G20940	cluster5	FG3G13140	cluster6
FG4G11440	cluster1	FG3G18690	cluster2	FG4G09200	cluster3	FG3G04150	cluster4	FG4G20950	cluster5	FG3G13190	cluster6
FG4G11560	cluster1	FG3G18830	cluster2	FG4G09210	cluster3	FG3G04230	cluster4	FG4G20960	cluster5	FG3G13270	cluster6
FG4G11580	cluster1	FG3G18860	cluster2	FG4G09270	cluster3	FG3G04270	cluster4	FG4G20980	cluster5	FG3G13300	cluster6
FG4G11660	cluster1	FG3G18960	cluster2	FG4G09290	cluster3	FG3G04320	cluster4	FG4G20990	cluster5	FG3G13320	cluster6
FG4G11700	cluster1	FG3G19060	cluster2	FG4G09390	cluster3	FG3G04330	cluster4	FG4G21010	cluster5	FG3G13350	cluster6
FG4G11710	cluster1	FG3G19090	cluster2	FG4G09400	cluster3	FG3G04340	cluster4	FG4G21020	cluster5	FG3G13360	cluster6
FG4G11720	cluster1	FG3G19110	cluster2	FG4G09470	cluster3	FG3G04440	cluster4	FG4G21030	cluster5	FG3G13400	cluster6
FG4G11810	cluster1	FG3G19120	cluster2	FG4G09480	cluster3	FG3G04470	cluster4	FG4G21040	cluster5	FG3G13500	cluster6
FG4G11820	cluster1	FG3G19160	cluster2	FG4G09560	cluster3	FG3G04530	cluster4	FG4G21050	cluster5	FG3G13520	cluster6
FG4G11850	cluster1	FG3G19170	cluster2	FG4G09700	cluster3	FG3G04680	cluster4	FG4G21120	cluster5	FG3G13630	cluster6
FG4G11890	cluster1	FG3G19230	cluster2	FG4G09720	cluster3	FG3G04690	cluster4	FG4G21130	cluster5	FG3G13640	cluster6
FG4G11900	cluster1	FG3G19310	cluster2	FG4G10320	cluster3	FG3G04860	cluster4	FG4G21160	cluster5	FG3G13660	cluster6
FG4G11930	cluster1	FG3G19360	cluster2	FG4G10370	cluster3	FG3G04920	cluster4	FG4G21360	cluster5	FG3G13670	cluster6
FG4G11940	cluster1	FG3G19550	cluster2	FG4G10380	cluster3	FG3G05100	cluster4	FG4G21460	cluster5	FG3G13720	cluster6
FG4G12000	cluster1	FG3G19640	cluster2	FG4G10420	cluster3	FG3G05140	cluster4	FG4G21500	cluster5	FG3G13860	cluster6
FG4G12050	cluster1	FG3G19650	cluster2	FG4G10460	cluster3	FG3G05310	cluster4	FG4G21510	cluster5	FG3G13950	cluster6
FG4G12130	cluster1	FG3G19680	cluster2	FG4G10490	cluster3	FG3G05370	cluster4	FG4G21600	cluster5	FG3G14080	cluster6
FG4G12150	cluster1	FG3G19770	cluster2	FG4G10610	cluster3	FG3G05440	cluster4	FG4G21790	cluster5	FG3G14150	cluster6
FG4G12310	cluster1	FG3G19790	cluster2	FG4G10620	cluster3	FG3G05460	cluster4	FG4G21800	cluster5	FG3G14270	cluster6
FG4G12330	cluster1	FG3G19820	cluster2	FG4G10630	cluster3	FG3G05550	cluster4	FG4G21810	cluster5	FG3G14340	cluster6
FG4G12380	cluster1	FG3G19890	cluster2	FG4G10750	cluster3	FG3G05610	cluster4	FG4G21820	cluster5	FG3G14380	cluster6
FG4G12390	cluster1	FG3G19920	cluster2	FG4G10830	cluster3	FG3G05700	cluster4	FG4G22000	cluster5	FG3G14440	cluster6
FG4G12410	cluster1	FG3G19980	cluster2	FG4G10860	cluster3	FG3G05720	cluster4	FG4G22230	cluster5	FG3G14480	cluster6
FG4G12420	cluster1	FG3G20040	cluster2	FG4G10880	cluster3	FG3G05820	cluster4	FG4G22280	cluster5	FG3G14490	cluster6
FG4G12440	cluster1	FG3G20210	cluster2	FG4G10930	cluster3	FG3G05830	cluster4	FG4G22310	cluster5	FG3G14520	cluster6
FG4G12490	cluster1	FG3G20260	cluster2	FG4G10980	cluster3	FG3G05850	cluster4	FG4G22320	cluster5	FG3G14540	cluster6
FG4G12600	cluster1	FG3G20280	cluster2	FG4G11010	cluster3	FG3G05920	cluster4	FG4G22330	cluster5	FG3G14550	cluster6
FG4G12780	cluster1	FG3G20340	cluster2	FG4G11120	cluster3	FG3G06000	cluster4	FG4G22470	cluster5	FG3G14570	cluster6
FG4G12820	cluster1	FG3G20380	cluster2	FG4G11130	cluster3	FG3G06020	cluster4	FG4G22680	cluster5	FG3G14620	cluster6
FG4G12860	cluster1	FG3G20400	cluster2	FG4G11150	cluster3	FG3G06190	cluster4	FG4G22760	cluster5	FG3G14630	cluster6
FG4G12890	cluster1	FG3G20420	cluster2	FG4G11630	cluster3	FG3G06400	cluster4	FG4G22790	cluster5	FG3G14920	cluster6
FG4G12920	cluster1	FG3G20510	cluster2	FG4G11790	cluster3	FG3G06440	cluster4	FG4G22850	cluster5	FG3G15040	cluster6
FG4G12930	cluster1	FG3G20630	cluster2	FG4G11830	cluster3	FG3G06450	cluster4	FG4G22860	cluster5	FG3G15050	cluster6
FG4G12960	cluster1	FG3G20800	cluster2	FG4G11840	cluster3	FG3G06550	cluster4	FG4G22900	cluster5	FG3G15060	cluster6
FG4G12970	cluster1	FG3G20810	cluster2	FG4G11980	cluster3	FG3G06580	cluster4	FG4G23070	cluster5	FG3G15080	cluster6
FG4G13000	cluster1	FG3G20830	cluster2	FG4G12040	cluster3	FG3G06790	cluster4	FG4G23080	cluster5	FG3G15100	cluster6
FG4G13110	cluster1	FG3G20930	cluster2	FG4G12060	cluster3	FG3G06810	cluster4	FG4G23250	cluster5	FG3G15110	cluster6
FG4G13120	cluster1	FG3G20960	cluster2	FG4G12080	cluster3	FG3G07090	cluster4	FG4G23310	cluster5	FG3G15120	cluster6
FG4G13280	cluster1	FG3G20970	cluster2	FG4G12170	cluster3	FG3G07150	cluster4	FG4G23460	cluster5	FG3G15220	cluster6
FG4G13410	cluster1	FG3G21000	cluster2	FG4G12190	cluster3	FG3G07290	cluster4	FG4G23810	cluster5	FG3G15230	cluster6
FG4G13420	cluster1	FG3G21050	cluster2	FG4G12200	cluster3	FG3G07330	cluster4	FG4G23820	cluster5	FG3G15260	cluster6
FG4G13430	cluster1	FG3G21090	cluster2	FG4G12210	cluster3	FG3G07340	cluster4	FG4G23850	cluster5	FG3G15490	cluster6
FG4G13670	cluster1	FG3G21270	cluster2	FG4G12540	cluster3	FG3G07360	cluster4	FG4G23950	cluster5	FG3G15500	cluster6
FG4G13720	cluster1	FG3G21370	cluster2	FG4G12630	cluster3	FG3G07390	cluster4	FG4G24090	cluster5	FG3G15540	cluster6
FG4G13760	cluster1	FG3G21450	cluster2	FG4G12650	cluster3	FG3G07430	cluster4	FG4G24190	cluster5	FG3G15620	cluster6
FG4G13870	cluster1	FG3G21540	cluster2	FG4G12660	cluster3	FG3G07450	cluster4	FG4G24220	cluster5	FG3G15630	cluster6
FG4G14050	cluster1	FG3G21680	cluster2	FG4G12700	cluster3	FG3G07460	cluster4	FG4G24470	cluster5	FG3G15660	cluster6
FG4G14070	cluster1	FG3G21720	cluster2	FG4G12710	cluster3	FG3G07490	cluster4	FG4G24700	cluster5	FG3G15680	cluster6
FG4G14170	cluster1	FG3G21730	cluster2	FG4G12730	cluster3	FG3G07500	cluster4	FG4G24740	cluster5	FG3G15790	cluster6
FG4G14210	cluster1	FG3G21740	cluster2	FG4G13010	cluster3	FG3G07730	cluster4	FG4G24810	cluster5	FG3G15900	cluster6
FG4G14260	cluster1	FG3G21750	cluster2	FG4G13270	cluster3	FG3G07770	cluster4	FG4G24900	cluster5	FG3G15970	cluster6
FG4G14380	cluster1	FG3G21770	cluster2	FG4G13300	cluster3	FG3G07790	cluster4	FG4G24910	cluster5	FG3G16050	cluster6
FG4G14400	cluster1	FG3G21800	cluster2	FG4G13680	cluster3	FG3G08110	cluster4	FG4G24920	cluster5	FG3G16070	cluster6
FG4G14580	cluster1	FG3G21910	cluster2	FG4G13850	cluster3	FG3G08120	cluster4	FG4G25000	cluster5	FG3G16080	cluster6
FG4G14750	cluster1	FG3G21930	cluster2	FG4G14060	cluster3	FG3G08130	cluster4	FG4G25110	cluster5	FG3G16300	cluster6
FG4G14760	cluster1	FG3G21970	cluster2	FG4G14450	cluster3	FG3G08160	cluster4	FG4G25140	cluster5	FG3G16330	cluster6
FG4G14770	cluster1	FG3G21990	cluster2	FG4G14490	cluster3	FG3G08180	cluster4	FG4G25230	cluster5	FG3G16430	cluster6
FG4G14790	cluster1	FG3G22100	cluster2	FG4G14670	cluster3	FG3G08200	cluster4	FG4G25240	cluster5	FG3G16510	cluster6
FG4G14840	cluster1	FG3G22110	cluster2	FG4G14980	cluster3	FG3G08280	cluster4	FG4G25280	cluster5	FG3G16560	cluster6
FG4G14920	cluster1	FG3G22180	cluster2	FG4G15020	cluster3	FG3G08290	cluster4	FG4G25490	cluster5	FG3G16750	cluster6
FG4G14940	cluster1	FG3G22510	cluster2	FG4G15040	cluster3	FG3G08300	cluster4	FG4G25550	cluster5	FG3G16760	cluster6
FG4G14970	cluster1	FG3G22520	cluster2	FG4G15180	cluster3	FG3G08310	cluster4	FG4G25620	cluster5	FG3G16780	cluster6
FG4G15120	cluster1	FG3G22540	cluster2	FG4G15360	cluster3	FG3G08350	cluster4	FG4G25890	cluster5	FG3G16930	cluster6
FG4G15230	cluster1	FG3G22570	cluster2	FG4G15380	cluster3	FG3G08520	cluster4	FG4G25900	cluster5	FG3G17100	cluster6
FG4G15260	cluster1	FG3G22620	cluster2	FG4G15440	cluster3	FG3G08560	cluster4	FG4G25950	cluster5	FG3G17370	cluster6
FG4G15310	cluster1	FG3G22650	cluster2	FG4G15590	cluster3	FG3G08580	cluster4	FG4G25970	cluster5	FG3G17460	cluster6
FG4G15320	cluster1	FG3G22710	cluster2	FG4G15730	cluster3	FG3G08620	cluster4	FG4G26020	cluster5	FG3G17480	cluster6
FG4G15470	cluster1	FG3G22720	cluster2	FG4G16290	cluster3	FG3G08690	cluster4	FG4G26030	cluster5	FG3G17640	cluster6
FG4G15490	cluster1	FG3G22740	cluster2	FG4G16300	cluster3	FG3G08910	cluster4	FG4G26080	cluster5	FG3G17650	cluster6
FG4G15510	cluster1	FG3G22750	cluster2	FG4G16670	cluster3	FG3G08990	cluster4	FG4G26280	cluster5	FG3G17670	cluster6
FG4G15560	cluster1	FG3G22810	cluster2	FG4G16680	cluster3	FG3G09160	cluster4	FG4G26340	cluster5	FG3G17680	cluster6
FG4G15800	cluster1	FG3G22840	cluster2	FG4G16720	cluster3	FG3G09210	cluster4	FG4G26420	cluster5	FG3G17740	cluster6
FG4G15860	cluster1	FG3G22850	cluster2	FG4G16910	cluster3	FG3G09250	cluster4	FG4G26670	cluster5	FG3G17790	cluster6
FG4G16020	cluster1	FG3G22860	cluster2	FG4G16920	cluster3	FG3G09280	cluster4	FG4G26730	cluster5	FG3G17800	cluster6
FG4G16100	cluster1	FG3G22880	cluster2	FG4G17090	cluster3	FG3G09290	cluster4	FG4G26750	cluster5	FG3G17870	cluster6
FG4G16180	cluster1	FG3G22910	cluster2	FG4G17350	cluster3	FG3G09300	cluster4	FG4G26760	cluster5	FG3G17910	cluster6
FG4G16200	cluster1	FG3G23050	cluster2	FG4G17440	cluster3	FG3G09320	cluster4	FG4G26850	cluster5	FG3G18040	cluster6
FG4G16390	cluster1	FG3G23110	cluster2	FG4G17450	cluster3	FG3G09340	cluster4	FG4G26900	cluster5	FG3G18050	cluster6
FG4G16420	cluster1	FG3G23200	cluster2	FG4G17480	cluster3	FG3G09470	cluster4	FG4G26910	cluster5	FG3G18060	cluster6
FG4G16470	cluster1	FG3G23290	cluster2	FG4G17620	cluster3	FG3G09480	cluster4	FG4G26920	cluster5	FG3G18150	cluster6
FG4G16490	cluster1	FG3G23300	cluster2	FG4G17740	cluster3	FG3G09550	cluster4	FG4G26940	cluster5	FG3G18440	cluster6
FG4G16620	cluster1	FG3G23340	cluster2	FG4G17850	cluster3	FG3G09560	cluster4	FG4G27010	cluster5	FG3G18580	cluster6
FG4G16630	cluster1	FG3G23370	cluster2	FG4G17950	cluster3	FG3G09580	cluster4	FG4G27050	cluster5	FG3G18620	cluster6
FG4G16850	cluster1	FG3G23410	cluster2	FG4G18010	cluster3	FG3G09680	cluster4	FG4G27060	cluster5	FG3G18700	cluster6
FG4G16970	cluster1	FG3G23460	cluster2	FG4G18100	cluster3	FG3G09700	cluster4	FG4G27090	cluster5	FG3G18710	cluster6
FG4G17070	cluster1	FG3G23570	cluster2	FG4G18170	cluster3	FG3G09720	cluster4	FG4G27110	cluster5	FG3G18740	cluster6
FG4G17220	cluster1	FG3G23620	cluster2	FG4G18180	cluster3	FG3G09770	cluster4	FG4G27300	cluster5	FG3G18790	cluster6
FG4G17230	cluster1	FG3G23630	cluster2	FG4G18210	cluster3	FG3G09790	cluster4	FG4G27410	cluster5	FG3G18840	cluster6
FG4G17250	cluster1	FG3G23680	cluster2	FG4G18380	cluster3	FG3G09880	cluster4	FG4G27850	cluster5	FG3G18890	cluster6
FG4G17290	cluster1	FG3G23690	cluster2	FG4G18400	cluster3	FG3G09890	cluster4	FG4G27870	cluster5	FG3G18910	cluster6
FG4G17310	cluster1	FG3G23730	cluster2	FG4G18510	cluster3	FG3G09900	cluster4	FG4G28020	cluster5	FG3G18930	cluster6
FG4G17320	cluster1	FG3G23750	cluster2	FG4G18590	cluster3	FG3G09930	cluster4	FG4G28030	cluster5	FG3G18980	cluster6
FG4G17330	cluster1	FG3G23840	cluster2	FG4G18600	cluster3	FG3G09950	cluster4	FG4G28360	cluster5	FG3G19000	cluster6
FG4G17390	cluster1	FG3G23890	cluster2	FG4G18750	cluster3	FG3G10020	cluster4	FG4G28730	cluster5	FG3G19010	cluster6
FG4G17400	cluster1	FG3G24010	cluster2	FG4G18760	cluster3	FG3G10050	cluster4	FG4G28840	cluster5	FG3G19050	cluster6
FG4G17460	cluster1	FG3G24120	cluster2	FG4G18870	cluster3	FG3G10070	cluster4	FG4G28880	cluster5	FG3G19140	cluster6
FG4G17580	cluster1	FG3G24140	cluster2	FG4G18880	cluster3	FG3G10160	cluster4	FG4G28890	cluster5	FG3G19210	cluster6
FG4G17600	cluster1	FG3G24200	cluster2	FG4G18950	cluster3	FG3G10180	cluster4	FG4G28940	cluster5	FG3G19270	cluster6
FG4G17630	cluster1	FG3G24410	cluster2	FG4G18980	cluster3	FG3G10200	cluster4	FG4G29040	cluster5	FG3G19340	cluster6
FG4G17720	cluster1	FG3G24590	cluster2	FG4G19150	cluster3	FG3G10350	cluster4	FG4G29180	cluster5	FG3G19470	cluster6
FG4G17810	cluster1	FG3G24610	cluster2	FG4G19490	cluster3	FG3G10450	cluster4	FG4G29330	cluster5	FG3G19480	cluster6
FG4G18220	cluster1	FG3G24680	cluster2	FG4G19570	cluster3	FG3G10490	cluster4	FG4G29440	cluster5	FG3G19560	cluster6
FG4G18250	cluster1	FG3G24700	cluster2	FG4G19580	cluster3	FG3G10500	cluster4	FG4G29480	cluster5	FG3G19570	cluster6
FG4G18300	cluster1	FG3G24810	cluster2	FG4G19630	cluster3	FG3G10520	cluster4	FG4G29720	cluster5	FG3G19600	cluster6
FG4G18320	cluster1	FG3G24840	cluster2	FG4G19710	cluster3	FG3G10850	cluster4	FG4G30020	cluster5	FG3G19630	cluster6
FG4G18330	cluster1	FG3G24860	cluster2	FG4G19720	cluster3	FG3G10950	cluster4	FG4G30250	cluster5	FG3G19690	cluster6
FG4G18410	cluster1	FG3G24910	cluster2	FG4G19830	cluster3	FG3G11060	cluster4	FG4G30270	cluster5	FG3G19750	cluster6
FG4G18420	cluster1	FG3G24980	cluster2	FG4G19840	cluster3	FG3G11080	cluster4	FG4G30290	cluster5	FG3G19800	cluster6
FG4G18450	cluster1	FG3G25060	cluster2	FG4G19850	cluster3	FG3G11110	cluster4	FG4G30420	cluster5	FG3G19810	cluster6
FG4G18530	cluster1	FG3G25070	cluster2	FG4G19930	cluster3	FG3G11150	cluster4	FG4G30690	cluster5	FG3G19960	cluster6
FG4G18960	cluster1	FG3G25090	cluster2	FG4G19940	cluster3	FG3G11350	cluster4	FG4G30750	cluster5	FG3G19990	cluster6
FG4G18990	cluster1	FG3G25160	cluster2	FG4G20160	cluster3	FG3G11360	cluster4	FG4G31090	cluster5	FG3G20150	cluster6
FG4G19040	cluster1	FG3G25180	cluster2	FG4G20370	cluster3	FG3G11400	cluster4	FG4G31270	cluster5	FG3G20220	cluster6
FG4G19060	cluster1	FG3G25260	cluster2	FG4G20440	cluster3	FG3G11420	cluster4	FG4G31280	cluster5	FG3G20230	cluster6
FG4G19160	cluster1	FG3G25300	cluster2	FG4G20520	cluster3	FG3G11610	cluster4	FG4G31340	cluster5	FG3G20240	cluster6
FG4G19250	cluster1	FG3G25330	cluster2	FG4G20720	cluster3	FG3G11660	cluster4	FG4G31360	cluster5	FG3G20480	cluster6
FG4G19270	cluster1	FG3G25480	cluster2	FG4G20740	cluster3	FG3G11980	cluster4	FG4G31390	cluster5	FG3G20490	cluster6
FG4G19660	cluster1	FG3G25490	cluster2	FG4G20820	cluster3	FG3G11990	cluster4	FG4G31610	cluster5	FG3G20560	cluster6
FG4G19860	cluster1	FG3G25540	cluster2	FG4G20830	cluster3	FG3G12030	cluster4	FG4G31720	cluster5	FG3G20660	cluster6
FG4G19870	cluster1	FG3G25560	cluster2	FG4G20840	cluster3	FG3G12160	cluster4	FG4G31790	cluster5	FG3G20680	cluster6
FG4G19880	cluster1	FG3G25620	cluster2	FG4G20850	cluster3	FG3G12240	cluster4	FG4G31960	cluster5	FG3G20700	cluster6
FG4G19890	cluster1	FG3G25720	cluster2	FG4G20890	cluster3	FG3G12330	cluster4	FG4G32020	cluster5	FG3G20880	cluster6
FG4G19910	cluster1	FG3G25730	cluster2	FG4G20900	cluster3	FG3G12420	cluster4	FG4G32050	cluster5	FG3G20990	cluster6
FG4G20030	cluster1	FG3G25760	cluster2	FG4G21180	cluster3	FG3G12430	cluster4	FG4G32060	cluster5	FG3G21170	cluster6
FG4G20040	cluster1	FG3G25790	cluster2	FG4G21610	cluster3	FG3G12460	cluster4	FG4G32220	cluster5	FG3G21300	cluster6
FG4G20190	cluster1	FG3G25810	cluster2	FG4G21850	cluster3	FG3G12480	cluster4	FG4G32230	cluster5	FG3G21310	cluster6
FG4G20270	cluster1	FG3G25920	cluster2	FG4G21970	cluster3	FG3G12490	cluster4	FG4G32270	cluster5	FG3G21350	cluster6
FG4G20330	cluster1	FG3G25940	cluster2	FG4G22190	cluster3	FG3G12580	cluster4	FG4G32310	cluster5	FG3G21470	cluster6
FG4G20420	cluster1	FG3G26020	cluster2	FG4G22240	cluster3	FG3G12670	cluster4	FG4G32340	cluster5	FG3G21480	cluster6
FG4G20590	cluster1	FG3G26060	cluster2	FG4G22250	cluster3	FG3G12720	cluster4	FG4G32410	cluster5	FG3G21510	cluster6
FG4G20880	cluster1	FG3G26090	cluster2	FG4G22270	cluster3	FG3G12730	cluster4	FG4G32530	cluster5	FG3G21600	cluster6
FG4G20910	cluster1	FG3G26140	cluster2	FG4G22290	cluster3	FG3G12750	cluster4	FG4G32540	cluster5	FG3G21620	cluster6
FG4G21060	cluster1	FG3G26200	cluster2	FG4G22540	cluster3	FG3G12810	cluster4	FG4G32560	cluster5	FG3G21840	cluster6
FG4G21140	cluster1	FG3G26220	cluster2	FG4G22570	cluster3	FG3G12850	cluster4	FG4G32600	cluster5	FG3G21920	cluster6
FG4G21150	cluster1	FG3G26280	cluster2	FG4G22690	cluster3	FG3G12900	cluster4	FG4G32740	cluster5	FG3G21980	cluster6
FG4G21170	cluster1	FG3G26360	cluster2	FG4G22720	cluster3	FG3G13010	cluster4	FG4G32850	cluster5	FG3G22120	cluster6
FG4G21190	cluster1	FG3G26380	cluster2	FG4G22880	cluster3	FG3G13150	cluster4	FG4G32890	cluster5	FG3G22140	cluster6
FG4G21200	cluster1	FG3G26410	cluster2	FG4G23030	cluster3	FG3G13220	cluster4	FG4G33160	cluster5	FG3G22160	cluster6
FG4G21210	cluster1	FG3G26420	cluster2	FG4G23040	cluster3	FG3G13240	cluster4	FG4G33190	cluster5	FG3G22170	cluster6
FG4G21230	cluster1	FG3G26450	cluster2	FG4G23090	cluster3	FG3G13410	cluster4	FG4G33260	cluster5	FG3G22190	cluster6
FG4G21250	cluster1	FG3G26550	cluster2	FG4G23240	cluster3	FG3G13610	cluster4	FG4G33590	cluster5	FG3G22270	cluster6
FG4G21270	cluster1	FG3G26560	cluster2	FG4G23500	cluster3	FG3G13650	cluster4	FG4G34060	cluster5	FG3G22380	cluster6
FG4G21280	cluster1	FG3G26580	cluster2	FG4G23530	cluster3	FG3G13690	cluster4	FG4G34110	cluster5	FG3G22390	cluster6
FG4G21310	cluster1	FG3G26590	cluster2	FG4G23620	cluster3	FG3G13770	cluster4	FG4G34140	cluster5	FG3G22440	cluster6
FG4G21560	cluster1	FG3G26700	cluster2	FG4G23740	cluster3	FG3G13780	cluster4	FG4G34220	cluster5	FG3G22470	cluster6
FG4G21630	cluster1	FG3G26710	cluster2	FG4G23760	cluster3	FG3G14020	cluster4	FG4G34230	cluster5	FG3G22630	cluster6
FG4G21670	cluster1	FG3G26730	cluster2	FG4G23780	cluster3	FG3G14170	cluster4	FG4G34240	cluster5	FG3G22800	cluster6
FG4G21680	cluster1	FG3G26880	cluster2	FG4G23800	cluster3	FG3G14300	cluster4	FG4G34260	cluster5	FG3G22830	cluster6
FG4G21890	cluster1	FG3G26890	cluster2	FG4G23860	cluster3	FG3G14350	cluster4	FG4G34280	cluster5	FG3G22900	cluster6
FG4G21910	cluster1	FG3G26930	cluster2	FG4G23880	cluster3	FG3G14470	cluster4	FG4G34310	cluster5	FG3G23080	cluster6
FG4G22050	cluster1	FG3G27000	cluster2	FG4G23900	cluster3	FG3G14610	cluster4	FG4G34330	cluster5	FG3G23170	cluster6
FG4G22060	cluster1	FG3G27010	cluster2	FG4G23920	cluster3	FG3G14640	cluster4	FG4G34440	cluster5	FG3G23180	cluster6
FG4G22070	cluster1	FG3G27070	cluster2	FG4G23980	cluster3	FG3G14710	cluster4	FG4G34460	cluster5	FG3G23230	cluster6
FG4G22180	cluster1	FG3G27120	cluster2	FG4G24020	cluster3	FG3G14750	cluster4	FG4G34670	cluster5	FG3G23240	cluster6
FG4G22350	cluster1	FG3G27150	cluster2	FG4G24080	cluster3	FG3G14770	cluster4	FG4G34800	cluster5	FG3G23310	cluster6
FG4G22360	cluster1	FG3G27210	cluster2	FG4G24200	cluster3	FG3G14810	cluster4	FG4G34980	cluster5	FG3G23350	cluster6
FG4G22390	cluster1	FG3G27340	cluster2	FG4G24790	cluster3	FG3G14860	cluster4	FG4G35000	cluster5	FG3G23510	cluster6
FG4G22440	cluster1	FG3G27440	cluster2	FG4G24950	cluster3	FG3G14880	cluster4	FG4G35100	cluster5	FG3G23520	cluster6
FG4G22460	cluster1	FG3G27650	cluster2	FG4G25260	cluster3	FG3G15010	cluster4	FG4G35110	cluster5	FG3G23560	cluster6
FG4G22480	cluster1	FG3G27680	cluster2	FG4G25420	cluster3	FG3G15020	cluster4	FG4G35120	cluster5	FG3G23760	cluster6
FG4G22530	cluster1	FG3G27780	cluster2	FG4G25430	cluster3	FG3G15030	cluster4	FG4G35290	cluster5	FG3G23810	cluster6
FG4G22640	cluster1	FG3G27820	cluster2	FG4G25440	cluster3	FG3G15070	cluster4	FG4G35300	cluster5	FG3G23870	cluster6
FG4G22650	cluster1	FG3G27840	cluster2	FG4G25450	cluster3	FG3G15130	cluster4	FG4G35370	cluster5	FG3G24000	cluster6
FG4G22670	cluster1	FG3G27870	cluster2	FG4G25730	cluster3	FG3G15190	cluster4	FG4G35380	cluster5	FG3G24020	cluster6
FG4G22710	cluster1	FG3G27910	cluster2	FG4G25760	cluster3	FG3G15210	cluster4	FG4G35390	cluster5	FG3G24090	cluster6
FG4G22780	cluster1	FG3G27950	cluster2	FG4G25780	cluster3	FG3G15250	cluster4	FG4G35410	cluster5	FG3G24240	cluster6
FG4G23180	cluster1	FG3G28040	cluster2	FG4G25870	cluster3	FG3G15290	cluster4	FG4G35490	cluster5	FG3G24250	cluster6
FG4G23200	cluster1	FG3G28090	cluster2	FG4G25910	cluster3	FG3G15300	cluster4	FG4G35880	cluster5	FG3G24260	cluster6
FG4G23210	cluster1	FG3G28100	cluster2	FG4G25930	cluster3	FG3G15310	cluster4	FG4G35990	cluster5	FG3G24270	cluster6
FG4G23260	cluster1	FG3G28110	cluster2	FG4G25940	cluster3	FG3G15340	cluster4	FG4G36200	cluster5	FG3G24350	cluster6
FG4G23320	cluster1	FG3G28140	cluster2	FG4G25960	cluster3	FG3G15380	cluster4	FG4G36310	cluster5	FG3G24490	cluster6
FG4G23350	cluster1	FG3G28210	cluster2	FG4G26060	cluster3	FG3G15410	cluster4	FG4G36330	cluster5	FG3G24630	cluster6
FG4G23380	cluster1	FG3G28260	cluster2	FG4G26240	cluster3	FG3G15430	cluster4	FG4G36520	cluster5	FG3G24730	cluster6
FG4G23390	cluster1	FG3G28270	cluster2	FG4G26300	cluster3	FG3G15650	cluster4	FG4G36660	cluster5	FG3G24760	cluster6
FG4G23450	cluster1	FG3G28340	cluster2	FG4G26580	cluster3	FG3G15890	cluster4	FG4G36680	cluster5	FG3G24770	cluster6
FG4G23510	cluster1	FG3G28370	cluster2	FG4G26890	cluster3	FG3G15930	cluster4	FG4G36840	cluster5	FG3G24800	cluster6
FG4G23600	cluster1	FG3G28380	cluster2	FG4G26930	cluster3	FG3G16140	cluster4			FG3G25220	cluster6
FG4G23650	cluster1	FG3G28400	cluster2	FG4G26950	cluster3	FG3G16220	cluster4			FG3G25310	cluster6
FG4G23720	cluster1	FG3G28500	cluster2	FG4G26980	cluster3	FG3G16230	cluster4			FG3G25320	cluster6
FG4G23840	cluster1	FG3G28590	cluster2	FG4G27120	cluster3	FG3G16240	cluster4			FG3G25380	cluster6
FG4G23990	cluster1	FG3G28660	cluster2	FG4G27130	cluster3	FG3G16250	cluster4			FG3G25390	cluster6
FG4G24040	cluster1	FG3G28670	cluster2	FG4G27140	cluster3	FG3G16320	cluster4			FG3G25410	cluster6
FG4G24120	cluster1	FG3G28680	cluster2	FG4G27510	cluster3	FG3G16360	cluster4			FG3G25460	cluster6
FG4G24130	cluster1	FG3G28690	cluster2	FG4G27530	cluster3	FG3G16380	cluster4			FG3G25570	cluster6
FG4G24170	cluster1	FG3G28770	cluster2	FG4G27710	cluster3	FG3G16390	cluster4			FG3G25630	cluster6
FG4G24270	cluster1	FG3G28780	cluster2	FG4G27740	cluster3	FG3G16400	cluster4			FG3G25670	cluster6
FG4G24320	cluster1	FG3G28990	cluster2	FG4G27750	cluster3	FG3G16410	cluster4			FG3G25820	cluster6
FG4G24500	cluster1	FG3G29110	cluster2	FG4G27760	cluster3	FG3G16420	cluster4			FG3G25850	cluster6
FG4G24540	cluster1	FG3G29120	cluster2	FG4G27800	cluster3	FG3G16440	cluster4			FG3G25880	cluster6
FG4G24550	cluster1	FG3G29140	cluster2	FG4G27810	cluster3	FG3G16460	cluster4			FG3G25900	cluster6
FG4G24580	cluster1	FG3G29230	cluster2	FG4G27990	cluster3	FG3G16490	cluster4			FG3G25930	cluster6
FG4G24680	cluster1	FG3G29280	cluster2	FG4G28090	cluster3	FG3G16550	cluster4			FG3G25980	cluster6
FG4G25040	cluster1	FG3G29310	cluster2	FG4G28280	cluster3	FG3G16570	cluster4			FG3G25990	cluster6
FG4G25340	cluster1	FG3G29460	cluster2	FG4G28380	cluster3	FG3G16580	cluster4			FG3G26040	cluster6
FG4G25350	cluster1	FG3G29480	cluster2	FG4G28510	cluster3	FG3G16600	cluster4			FG3G26050	cluster6
FG4G25400	cluster1	FG3G29500	cluster2	FG4G28520	cluster3	FG3G16610	cluster4			FG3G26080	cluster6
FG4G25470	cluster1	FG3G29520	cluster2	FG4G28530	cluster3	FG3G16650	cluster4			FG3G26100	cluster6
FG4G25540	cluster1	FG3G29610	cluster2	FG4G28620	cluster3	FG3G16660	cluster4			FG3G26270	cluster6
FG4G25670	cluster1	FG3G29630	cluster2	FG4G28630	cluster3	FG3G16680	cluster4			FG3G26290	cluster6
FG4G25840	cluster1	FG3G29640	cluster2	FG4G28640	cluster3	FG3G16700	cluster4			FG3G26300	cluster6
FG4G26230	cluster1	FG3G29650	cluster2	FG4G28720	cluster3	FG3G16710	cluster4			FG3G26340	cluster6
FG4G26360	cluster1	FG3G29750	cluster2	FG4G28910	cluster3	FG3G16720	cluster4			FG3G26680	cluster6
FG4G26370	cluster1	FG3G29830	cluster2	FG4G29230	cluster3	FG3G16790	cluster4			FG3G26740	cluster6
FG4G26470	cluster1	FG3G29960	cluster2	FG4G29630	cluster3	FG3G16800	cluster4			FG3G26860	cluster6
FG4G26520	cluster1	FG3G29970	cluster2	FG4G29790	cluster3	FG3G16890	cluster4			FG3G26940	cluster6
FG4G26540	cluster1	FG3G30000	cluster2	FG4G29910	cluster3	FG3G16910	cluster4			FG3G26970	cluster6
FG4G26570	cluster1	FG3G30030	cluster2	FG4G29920	cluster3	FG3G16940	cluster4			FG3G27040	cluster6
FG4G26600	cluster1	FG3G30040	cluster2	FG4G30160	cluster3	FG3G17110	cluster4			FG3G27220	cluster6
FG4G26710	cluster1	FG3G30080	cluster2	FG4G30190	cluster3	FG3G17170	cluster4			FG3G27230	cluster6
FG4G26720	cluster1	FG3G30100	cluster2	FG4G30210	cluster3	FG3G17350	cluster4			FG3G27330	cluster6
FG4G26740	cluster1	FG3G30110	cluster2	FG4G30220	cluster3	FG3G17400	cluster4			FG3G27470	cluster6
FG4G26990	cluster1	FG3G30150	cluster2	FG4G30230	cluster3	FG3G17570	cluster4			FG3G27610	cluster6
FG4G27000	cluster1	FG3G30180	cluster2	FG4G30300	cluster3	FG3G17610	cluster4			FG3G27700	cluster6
FG4G27210	cluster1	FG3G30190	cluster2	FG4G30310	cluster3	FG3G17840	cluster4			FG3G27720	cluster6
FG4G27230	cluster1	FG3G30280	cluster2	FG4G30390	cluster3	FG3G17890	cluster4			FG3G27730	cluster6
FG4G27250	cluster1	FG3G30340	cluster2	FG4G30430	cluster3	FG3G18140	cluster4			FG3G27750	cluster6
FG4G27290	cluster1	FG3G30440	cluster2	FG4G30450	cluster3	FG3G18250	cluster4			FG3G27810	cluster6
FG4G27330	cluster1	FG3G30600	cluster2	FG4G30460	cluster3	FG3G18260	cluster4			FG3G27860	cluster6
FG4G27490	cluster1	FG3G30720	cluster2	FG4G30630	cluster3	FG3G18280	cluster4			FG3G27990	cluster6
FG4G27550	cluster1	FG3G30730	cluster2	FG4G30680	cluster3	FG3G18290	cluster4			FG3G28170	cluster6
FG4G27560	cluster1	FG3G30750	cluster2	FG4G30760	cluster3	FG3G18330	cluster4			FG3G28190	cluster6
FG4G27620	cluster1	FG3G30760	cluster2	FG4G30810	cluster3	FG3G18340	cluster4			FG3G28300	cluster6
FG4G27790	cluster1	FG3G30770	cluster2	FG4G30840	cluster3	FG3G18560	cluster4			FG3G28450	cluster6
FG4G27840	cluster1	FG3G30780	cluster2	FG4G30900	cluster3	FG3G18630	cluster4			FG3G28570	cluster6
FG4G27910	cluster1	FG3G30830	cluster2	FG4G31310	cluster3	FG3G18670	cluster4			FG3G28640	cluster6
FG4G27920	cluster1	FG3G30920	cluster2	FG4G31330	cluster3	FG3G18800	cluster4			FG3G28870	cluster6
FG4G27960	cluster1	FG3G31020	cluster2	FG4G31380	cluster3	FG3G18880	cluster4			FG3G28890	cluster6
FG4G28040	cluster1	FG3G31070	cluster2	FG4G31400	cluster3	FG3G19180	cluster4			FG3G28910	cluster6
FG4G28120	cluster1	FG3G31080	cluster2	FG4G31430	cluster3	FG3G19190	cluster4			FG3G28960	cluster6
FG4G28290	cluster1	FG3G31270	cluster2	FG4G31710	cluster3	FG3G19260	cluster4			FG3G29080	cluster6
FG4G28340	cluster1	FG3G31280	cluster2	FG4G31730	cluster3	FG3G19300	cluster4			FG3G29130	cluster6
FG4G28350	cluster1	FG3G31390	cluster2	FG4G31740	cluster3	FG3G19350	cluster4			FG3G29170	cluster6
FG4G28370	cluster1	FG3G31410	cluster2	FG4G32140	cluster3	FG3G19430	cluster4			FG3G29210	cluster6
FG4G28540	cluster1	FG3G31510	cluster2	FG4G32150	cluster3	FG3G19440	cluster4			FG3G29270	cluster6
FG4G28590	cluster1	FG3G31540	cluster2	FG4G32160	cluster3	FG3G19540	cluster4			FG3G29300	cluster6
FG4G28680	cluster1	FG3G31560	cluster2	FG4G32170	cluster3	FG3G19580	cluster4			FG3G29440	cluster6
FG4G28700	cluster1	FG3G31590	cluster2	FG4G32320	cluster3	FG3G19590	cluster4			FG3G29450	cluster6
FG4G28710	cluster1	FG3G31600	cluster2	FG4G32350	cluster3	FG3G19610	cluster4			FG3G29490	cluster6
FG4G28870	cluster1	FG3G31620	cluster2	FG4G32370	cluster3	FG3G19700	cluster4			FG3G29680	cluster6
FG4G28930	cluster1	FG3G31630	cluster2	FG4G32390	cluster3	FG3G19760	cluster4			FG3G29730	cluster6
FG4G28980	cluster1	FG3G31640	cluster2	FG4G32520	cluster3	FG3G19840	cluster4			FG3G29760	cluster6
FG4G29020	cluster1	FG3G31910	cluster2	FG4G32680	cluster3	FG3G19850	cluster4			FG3G29900	cluster6
FG4G29080	cluster1	FG3G31960	cluster2	FG4G32690	cluster3	FG3G19870	cluster4			FG3G29930	cluster6
FG4G29140	cluster1	FG3G31970	cluster2	FG4G32800	cluster3	FG3G19970	cluster4			FG3G29980	cluster6
FG4G29160	cluster1	FG3G32080	cluster2	FG4G32820	cluster3	FG3G20010	cluster4			FG3G30070	cluster6
FG4G29210	cluster1	FG3G32110	cluster2	FG4G32860	cluster3	FG3G20020	cluster4			FG3G30120	cluster6
FG4G29220	cluster1	FG3G32220	cluster2	FG4G33110	cluster3	FG3G20100	cluster4			FG3G30230	cluster6
FG4G29290	cluster1	FG3G32240	cluster2	FG4G33300	cluster3	FG3G20290	cluster4			FG3G30300	cluster6
FG4G29540	cluster1	FG3G32280	cluster2	FG4G33830	cluster3	FG3G20300	cluster4			FG3G30310	cluster6
FG4G29550	cluster1	FG3G32340	cluster2	FG4G33840	cluster3	FG3G20430	cluster4			FG3G30430	cluster6
FG4G29580	cluster1	FG3G32370	cluster2	FG4G33940	cluster3	FG3G20690	cluster4			FG3G30500	cluster6
FG4G29590	cluster1	FG3G32440	cluster2	FG4G34150	cluster3	FG3G20750	cluster4			FG3G30540	cluster6
FG4G29640	cluster1	FG3G32450	cluster2	FG4G34200	cluster3	FG3G20890	cluster4			FG3G30580	cluster6
FG4G29670	cluster1	FG3G32470	cluster2	FG4G34270	cluster3	FG3G21180	cluster4			FG3G30630	cluster6
FG4G29850	cluster1	FG3G32480	cluster2	FG4G34300	cluster3	FG3G21280	cluster4			FG3G30640	cluster6
FG4G30010	cluster1	FG3G32520	cluster2	FG4G34490	cluster3	FG3G21290	cluster4			FG3G30690	cluster6
FG4G30030	cluster1	FG3G32820	cluster2	FG4G34520	cluster3	FG3G21520	cluster4			FG3G30790	cluster6
FG4G30070	cluster1	FG3G32930	cluster2	FG4G34570	cluster3	FG3G21580	cluster4			FG3G30820	cluster6
FG4G30080	cluster1	FG3G32950	cluster2	FG4G34650	cluster3	FG3G21610	cluster4			FG3G30840	cluster6
FG4G30140	cluster1	FG3G33010	cluster2	FG4G34710	cluster3	FG3G21640	cluster4			FG3G31050	cluster6
FG4G30340	cluster1	FG3G33080	cluster2	FG4G34850	cluster3	FG3G21650	cluster4			FG3G31100	cluster6
FG4G30360	cluster1	FG3G33190	cluster2	FG4G34860	cluster3	FG3G21780	cluster4			FG3G31110	cluster6
FG4G30370	cluster1	FG3G33230	cluster2	FG4G34890	cluster3	FG3G21810	cluster4			FG3G31160	cluster6
FG4G30520	cluster1	FG3G33240	cluster2	FG4G34900	cluster3	FG3G21850	cluster4			FG3G31170	cluster6
FG4G30580	cluster1	FG3G33480	cluster2	FG4G34930	cluster3	FG3G22060	cluster4			FG3G31220	cluster6
FG4G30590	cluster1	FG3G33560	cluster2	FG4G35400	cluster3	FG3G22150	cluster4			FG3G31230	cluster6
FG4G30660	cluster1	FG3G33600	cluster2	FG4G35420	cluster3	FG3G22250	cluster4			FG3G31240	cluster6
FG4G30720	cluster1	FG3G33780	cluster2	FG4G35520	cluster3	FG3G22260	cluster4			FG3G31310	cluster6
FG4G30870	cluster1	FG3G33790	cluster2	FG4G35530	cluster3	FG3G22290	cluster4			FG3G31320	cluster6
FG4G31190	cluster1	FG3G34150	cluster2	FG4G35560	cluster3	FG3G22310	cluster4			FG3G31420	cluster6
FG4G31290	cluster1	FG3G34260	cluster2	FG4G35700	cluster3	FG3G22320	cluster4			FG3G31550	cluster6
FG4G31450	cluster1	FG3G34370	cluster2	FG4G35940	cluster3	FG3G22350	cluster4			FG3G31660	cluster6
FG4G31510	cluster1	FG3G34390	cluster2	FG4G36000	cluster3	FG3G22360	cluster4			FG3G31670	cluster6
FG4G31570	cluster1	FG3G34450	cluster2	FG4G36030	cluster3	FG3G22430	cluster4			FG3G31760	cluster6
FG4G31680	cluster1	FG3G34460	cluster2	FG4G36040	cluster3	FG3G22460	cluster4			FG3G31780	cluster6
FG4G31750	cluster1	FG3G34590	cluster2	FG4G36120	cluster3	FG3G22530	cluster4			FG3G31850	cluster6
FG4G31840	cluster1	FG3G34660	cluster2	FG4G36270	cluster3	FG3G22580	cluster4			FG3G31880	cluster6
FG4G31910	cluster1	FG3G34680	cluster2	FG4G36280	cluster3	FG3G22670	cluster4			FG3G31890	cluster6
FG4G31930	cluster1	FG3G34720	cluster2	FG4G36460	cluster3	FG3G22730	cluster4			FG3G31920	cluster6
FG4G32040	cluster1	FG3G34810	cluster2	FG4G36480	cluster3	FG3G22780	cluster4			FG3G32020	cluster6
FG4G32070	cluster1	FG3G34980	cluster2	FG4G36540	cluster3	FG3G23070	cluster4			FG3G32030	cluster6
FG4G32080	cluster1	FG3G35100	cluster2	FG4G36600	cluster3	FG3G23090	cluster4			FG3G32070	cluster6
FG4G32130	cluster1	FG3G35110	cluster2	FG4G36620	cluster3	FG3G23100	cluster4			FG3G32100	cluster6
FG4G32280	cluster1	FG3G35120	cluster2	FG4G36710	cluster3	FG3G23130	cluster4			FG3G32140	cluster6
FG4G32420	cluster1	FG3G35330	cluster2	FG4G36730	cluster3	FG3G23430	cluster4			FG3G32190	cluster6
FG4G32460	cluster1	FG3G35360	cluster2	FG4G36740	cluster3	FG3G23470	cluster4			FG3G32210	cluster6
FG4G32470	cluster1	FG3G35380	cluster2	FG4G36760	cluster3	FG3G23480	cluster4			FG3G32230	cluster6
FG4G32490	cluster1	FG3G35390	cluster2	FG4G36930	cluster3	FG3G23600	cluster4			FG3G32250	cluster6
FG4G32610	cluster1	FG3G35450	cluster2	FG4G36950	cluster3	FG3G23720	cluster4			FG3G32360	cluster6
FG4G32650	cluster1	FG3G35500	cluster2	FG4G37080	cluster3	FG3G23790	cluster4			FG3G32390	cluster6
FG4G32750	cluster1	FG3G35510	cluster2			FG3G23920	cluster4			FG3G32490	cluster6
FG4G32760	cluster1	FG3G35570	cluster2			FG3G24040	cluster4			FG3G32510	cluster6
FG4G32780	cluster1	FG3G35650	cluster2			FG3G24060	cluster4			FG3G32590	cluster6
FG4G32790	cluster1	FG3G35660	cluster2			FG3G24080	cluster4			FG3G32610	cluster6
FG4G33060	cluster1	FG3G35670	cluster2			FG3G24160	cluster4			FG3G32620	cluster6
FG4G33090	cluster1	FG3G35740	cluster2			FG3G24220	cluster4			FG3G32810	cluster6
FG4G33120	cluster1	FG3G35830	cluster2			FG3G24280	cluster4			FG3G32890	cluster6
FG4G33220	cluster1	FG3G35850	cluster2			FG3G24340	cluster4			FG3G33100	cluster6
FG4G33310	cluster1	FG3G36020	cluster2			FG3G24360	cluster4			FG3G33250	cluster6
FG4G33350	cluster1	FG3G36080	cluster2			FG3G24370	cluster4			FG3G33270	cluster6
FG4G33410	cluster1	FG3G36150	cluster2			FG3G24500	cluster4			FG3G33290	cluster6
FG4G33420	cluster1	FG3G36180	cluster2			FG3G24670	cluster4			FG3G33310	cluster6
FG4G33530	cluster1	FG3G36330	cluster2			FG3G24820	cluster4			FG3G33340	cluster6
FG4G33550	cluster1	FG3G36470	cluster2			FG3G25000	cluster4			FG3G33360	cluster6
FG4G33670	cluster1	FG3G36530	cluster2			FG3G25110	cluster4			FG3G33510	cluster6
FG4G33880	cluster1	FG3G36580	cluster2			FG3G25120	cluster4			FG3G33590	cluster6
FG4G33980	cluster1	FG3G36670	cluster2			FG3G25430	cluster4			FG3G33690	cluster6
FG4G34020	cluster1	FG4G00030	cluster2			FG3G25590	cluster4			FG3G33710	cluster6
FG4G34130	cluster1	FG4G00050	cluster2			FG3G25680	cluster4			FG3G33850	cluster6
FG4G34360	cluster1	FG4G00060	cluster2			FG3G25780	cluster4			FG3G33880	cluster6
FG4G34390	cluster1	FG4G00120	cluster2			FG3G25840	cluster4			FG3G33910	cluster6
FG4G34550	cluster1	FG4G00220	cluster2			FG3G25960	cluster4			FG3G33920	cluster6
FG4G34600	cluster1	FG4G00240	cluster2			FG3G26030	cluster4			FG3G34090	cluster6
FG4G34720	cluster1	FG4G00290	cluster2			FG3G26150	cluster4			FG3G34250	cluster6
FG4G34730	cluster1	FG4G00310	cluster2			FG3G26170	cluster4			FG3G34380	cluster6
FG4G34740	cluster1	FG4G00370	cluster2			FG3G26180	cluster4			FG3G34420	cluster6
FG4G35030	cluster1	FG4G00460	cluster2			FG3G26230	cluster4			FG3G34470	cluster6
FG4G35050	cluster1	FG4G00480	cluster2			FG3G26460	cluster4			FG3G34600	cluster6
FG4G35150	cluster1	FG4G00510	cluster2			FG3G26480	cluster4			FG3G34630	cluster6
FG4G35230	cluster1	FG4G00880	cluster2			FG3G26750	cluster4			FG3G34780	cluster6
FG4G35250	cluster1	FG4G01110	cluster2			FG3G26770	cluster4			FG3G34820	cluster6
FG4G35450	cluster1	FG4G01190	cluster2			FG3G26810	cluster4			FG3G34840	cluster6
FG4G35580	cluster1	FG4G01200	cluster2			FG3G26820	cluster4			FG3G34880	cluster6
FG4G35630	cluster1	FG4G01260	cluster2			FG3G26830	cluster4			FG3G34890	cluster6
FG4G35640	cluster1	FG4G01270	cluster2			FG3G27020	cluster4			FG3G34920	cluster6
FG4G35660	cluster1	FG4G01390	cluster2			FG3G27130	cluster4			FG3G34940	cluster6
FG4G35780	cluster1	FG4G01540	cluster2			FG3G27200	cluster4			FG3G35020	cluster6
FG4G35830	cluster1	FG4G01550	cluster2			FG3G27240	cluster4			FG3G35030	cluster6
FG4G36020	cluster1	FG4G01560	cluster2			FG3G27250	cluster4			FG3G35050	cluster6
FG4G36170	cluster1	FG4G01610	cluster2			FG3G27260	cluster4			FG3G35060	cluster6
FG4G36230	cluster1	FG4G01630	cluster2			FG3G27270	cluster4			FG3G35070	cluster6
FG4G36320	cluster1	FG4G01700	cluster2			FG3G27280	cluster4			FG3G35090	cluster6
FG4G36720	cluster1	FG4G01760	cluster2			FG3G27320	cluster4			FG3G35130	cluster6
FG4G36780	cluster1	FG4G01780	cluster2			FG3G27360	cluster4			FG3G35140	cluster6
FG4G36790	cluster1	FG4G01790	cluster2			FG3G27430	cluster4			FG3G35150	cluster6
FG4G36850	cluster1	FG4G01890	cluster2			FG3G27580	cluster4			FG3G35230	cluster6
FG4G37000	cluster1	FG4G01940	cluster2			FG3G27890	cluster4			FG3G35240	cluster6
FG4G37090	cluster1	FG4G02250	cluster2			FG3G27940	cluster4			FG3G35280	cluster6
		FG4G02430	cluster2			FG3G28060	cluster4			FG3G35470	cluster6
		FG4G02490	cluster2			FG3G28070	cluster4			FG3G35490	cluster6
		FG4G02510	cluster2			FG3G28240	cluster4			FG3G35760	cluster6
		FG4G02600	cluster2			FG3G28310	cluster4			FG3G35910	cluster6
		FG4G02640	cluster2			FG3G28330	cluster4			FG3G35920	cluster6
		FG4G02760	cluster2			FG3G28350	cluster4			FG3G35950	cluster6
		FG4G02860	cluster2			FG3G28630	cluster4			FG3G35960	cluster6
		FG4G02910	cluster2			FG3G28710	cluster4			FG3G35980	cluster6
		FG4G02940	cluster2			FG3G28720	cluster4			FG3G36040	cluster6
		FG4G02960	cluster2			FG3G28760	cluster4			FG3G36050	cluster6
		FG4G03060	cluster2			FG3G28930	cluster4			FG3G36100	cluster6
		FG4G03100	cluster2			FG3G28940	cluster4			FG3G36240	cluster6
		FG4G03140	cluster2			FG3G28980	cluster4			FG3G36320	cluster6
		FG4G03150	cluster2			FG3G29030	cluster4			FG3G36370	cluster6
		FG4G03220	cluster2			FG3G29090	cluster4			FG3G36440	cluster6
		FG4G03240	cluster2			FG3G29150	cluster4			FG3G36480	cluster6
		FG4G03340	cluster2			FG3G29190	cluster4			FG3G36600	cluster6
		FG4G03700	cluster2			FG3G29220	cluster4			FG3G36720	cluster6
		FG4G03790	cluster2			FG3G29240	cluster4			FG3G36740	cluster6
		FG4G03820	cluster2			FG3G29320	cluster4			FG3G36820	cluster6
		FG4G04000	cluster2			FG3G29330	cluster4			FG4G00010	cluster6
		FG4G04050	cluster2			FG3G29380	cluster4			FG4G00020	cluster6
		FG4G04150	cluster2			FG3G29390	cluster4			FG4G00090	cluster6
		FG4G04200	cluster2			FG3G29400	cluster4			FG4G00200	cluster6
		FG4G04220	cluster2			FG3G29470	cluster4			FG4G00260	cluster6
		FG4G04270	cluster2			FG3G29600	cluster4			FG4G00360	cluster6
		FG4G04290	cluster2			FG3G29670	cluster4			FG4G00440	cluster6
		FG4G04340	cluster2			FG3G29790	cluster4			FG4G00450	cluster6
		FG4G04350	cluster2			FG3G29800	cluster4			FG4G00540	cluster6
		FG4G04360	cluster2			FG3G30170	cluster4			FG4G00550	cluster6
		FG4G04370	cluster2			FG3G30200	cluster4			FG4G00640	cluster6
		FG4G04420	cluster2			FG3G30360	cluster4			FG4G00740	cluster6
		FG4G04480	cluster2			FG3G30370	cluster4			FG4G00810	cluster6
		FG4G04530	cluster2			FG3G30380	cluster4			FG4G00830	cluster6
		FG4G04600	cluster2			FG3G30400	cluster4			FG4G00930	cluster6
		FG4G04660	cluster2			FG3G30490	cluster4			FG4G00940	cluster6
		FG4G04690	cluster2			FG3G30510	cluster4			FG4G00970	cluster6
		FG4G04800	cluster2			FG3G30520	cluster4			FG4G01050	cluster6
		FG4G04810	cluster2			FG3G30530	cluster4			FG4G01060	cluster6
		FG4G04910	cluster2			FG3G30550	cluster4			FG4G01120	cluster6
		FG4G05030	cluster2			FG3G30570	cluster4			FG4G01150	cluster6
		FG4G05210	cluster2			FG3G30610	cluster4			FG4G01160	cluster6
		FG4G05230	cluster2			FG3G30620	cluster4			FG4G01300	cluster6
		FG4G05250	cluster2			FG3G30660	cluster4			FG4G01320	cluster6
		FG4G05360	cluster2			FG3G30680	cluster4			FG4G01330	cluster6
		FG4G05490	cluster2			FG3G30700	cluster4			FG4G01380	cluster6
		FG4G05500	cluster2			FG3G30710	cluster4			FG4G01570	cluster6
[truncated: 690 more rows]
