# Supplementary material for: Transcriptome Profile of Fusarium graminearum Treated by Putrescine
Source: J Fungi (Basel). 2022 Dec 30;9(1):60. doi: 10.3390/jof9010060 (PMC9865016; doi:10.3390/jof9010060)
Supplement: Supplementary file 1 [file jof-09-00060-s001.zip › Table S2.xls]

## Sheet: Sheet1
Table S2. Genes assigned in MEblack module by weighted correlation network analysis (WGCNA).
nodeName	Genen symbol	Module
FG1G00270	FGSG_00006	MEblack
FG1G00280	FGSG_00007	MEblack
FG1G00430	FGSG_00017	MEblack
FG1G00440	FGSG_00018	MEblack
FG1G00790	FGSG_00046	MEblack
FG1G00870	FGSG_00053	MEblack
FG1G01160	FGSG_00071	MEblack
FG1G02910	FGSG_00194	MEblack
FG1G02930		MEblack
FG1G03600		MEblack
FG1G04050	FGSG_00273	MEblack
FG1G04980	FGSG_00338	MEblack
FG1G07130	FGSG_00476	MEblack
FG1G07210	FGSG_00483	MEblack
FG1G07450		MEblack
FG1G07940	FGSG_00530	MEblack
FG1G09220		MEblack
FG1G12510	FGSG_11830	MEblack
FG1G14910	FGSG_00973	MEblack
FG1G15710	FGSG_01028	MEblack
FG1G18100	FGSG_01191	MEblack
FG1G20360	FGSG_01326	MEblack
FG1G20680	FGSG_01349	MEblack
FG1G22470	FGSG_01459	MEblack
FG1G22520	FGSG_01462	MEblack
FG1G22940	FGSG_01496	MEblack
FG1G24570	FGSG_11979	MEblack
FG1G24760	FGSG_01614	MEblack
FG1G25570	FGSG_01673	MEblack
FG1G25770	FGSG_01686	MEblack
FG1G25900	FGSG_11991	MEblack
FG1G26800	FGSG_01765	MEblack
FG1G26830	FGSG_01767	MEblack
FG1G26880	FGSG_01768	MEblack
FG1G27380	FGSG_01816	MEblack
FG1G27410	FGSG_01819	MEblack
FG1G27520	FGSG_01828	MEblack
FG1G28330		MEblack
FG1G29060		MEblack
FG1G29070	FGSG_01915	MEblack
FG1G30120	FGSG_12047	MEblack
FG1G30250	FGSG_01990	MEblack
FG1G30530	FGSG_02008	MEblack
FG1G31340	FGSG_02063	MEblack
FG1G31350	FGSG_02064	MEblack
FG1G32060	FGSG_02109	MEblack
FG1G32580	FGSG_02150	MEblack
FG1G32720	FGSG_02161	MEblack
FG1G33470	FGSG_02218	MEblack
FG1G33720		MEblack
FG1G34330	FGSG_02273	MEblack
FG1G34920	FGSG_02324	MEblack
FG1G35130	FGSG_02342	MEblack
FG1G35280	FGSG_02355	MEblack
FG1G35560	FGSG_02379	MEblack
FG1G35940	FGSG_02408	MEblack
FG1G36070	FGSG_02416	MEblack
FG1G36080	FGSG_02417	MEblack
FG1G36100	FGSG_12134	MEblack
FG1G36110	FGSG_02419	MEblack
FG1G36870	FGSG_02481	MEblack
FG1G37950	FGSG_02549	MEblack
FG1G38350	FGSG_02578	MEblack
FG1G39110	FGSG_02627	MEblack
FG1G41020	FGSG_02744	MEblack
FG1G41760	FGSG_09863	MEblack
FG1G44200	FGSG_10009	MEblack
FG1G44220		MEblack
FG1G45250	FGSG_10080	MEblack
FG1G45560	FGSG_10098	MEblack
FG1G47520	FGSG_10224	MEblack
FG1G47780	FGSG_13723	MEblack
FG1G47810	FGSG_10243	MEblack
FG1G50110	FGSG_10397	MEblack
FG1G50170		MEblack
FG1G50530	FGSG_10424	MEblack
FG1G51390		MEblack
FG1G51420	FGSG_10488	MEblack
FG1G51510	FGSG_10496	MEblack
FG1G52250	FGSG_10534	MEblack
FG1G52600	FGSG_10561	MEblack
FG1G53260		MEblack
FG1G53600	FGSG_13802	MEblack
FG1G54310	FGSG_13816	MEblack
FG2G00310	FGSG_07988	MEblack
FG2G00330	FGSG_13465	MEblack
FG2G00340	FGSG_13464	MEblack
FG2G00810	FGSG_08023	MEblack
FG2G01490	FGSG_08077	MEblack
FG2G01500	FGSG_08078	MEblack
FG2G01920	FGSG_08114	MEblack
FG2G03020	FGSG_08196	MEblack
FG2G04610		MEblack
FG2G04620	FGSG_08311	MEblack
FG2G04630	FGSG_08312	MEblack
FG2G04640		MEblack
FG2G05330	FGSG_13380	MEblack
FG2G05380	FGSG_08358	MEblack
FG2G06300	FGSG_08416	MEblack
FG2G07130	FGSG_08462	MEblack
FG2G07850	FGSG_08502	MEblack
FG2G07860		MEblack
FG2G10430	FGSG_08659	MEblack
FG2G11050	FGSG_08692	MEblack
FG2G11360	FGSG_08706	MEblack
FG2G12800		MEblack
FG2G15620	FGSG_11615	MEblack
FG2G16600	FGSG_02822	MEblack
FG2G16760	FGSG_12570	MEblack
FG2G16970	FGSG_12565,FGSG_12566	MEblack
FG2G16980	FGSG_02851	MEblack
FG2G16990	FGSG_02852	MEblack
FG2G17170	FGSG_02864	MEblack
FG2G17710	FGSG_02905	MEblack
FG2G17750	FGSG_02906	MEblack
FG2G19960	FGSG_03072	MEblack
FG2G20000	FGSG_12519	MEblack
FG2G20110	FGSG_03081	MEblack
FG2G20970	FGSG_03150	MEblack
FG2G20980	FGSG_03151	MEblack
FG2G21030	FGSG_03154	MEblack
FG2G21140	FGSG_03166	MEblack
FG2G21380		MEblack
FG2G21390	FGSG_03185	MEblack
FG2G22320	FGSG_03249	MEblack
FG2G22810	FGSG_03287	MEblack
FG2G22870	FGSG_03292	MEblack
FG2G23050	FGSG_03303	MEblack
FG2G23060	FGSG_03304	MEblack
FG2G23540	FGSG_03336	MEblack
FG2G23630	FGSG_03340	MEblack
FG2G23930	FGSG_03365	MEblack
FG2G24080	FGSG_03378	MEblack
FG2G24110	FGSG_03379	MEblack
FG2G24390	FGSG_03402	MEblack
FG2G24470	FGSG_03406	MEblack
FG2G25160	FGSG_03457	MEblack
FG2G25200	FGSG_03459	MEblack
FG2G25210	FGSG_03460	MEblack
FG2G25880	FGSG_03510	MEblack
FG2G25890	FGSG_03511	MEblack
FG2G25980	FGSG_03517	MEblack
FG2G26140	FGSG_03532	MEblack
FG2G26150	FGSG_03533	MEblack
FG2G26160	FGSG_03534	MEblack
FG2G26170	FGSG_03535	MEblack
FG2G26180	FGSG_03536	MEblack
FG2G26190	FGSG_03537	MEblack
FG2G26210	FGSG_03539	MEblack
FG2G26220	FGSG_03540	MEblack
FG2G26240	FGSG_03541	MEblack
FG2G26250	FGSG_03542	MEblack
FG2G26260	FGSG_03543	MEblack
FG2G26300	FGSG_03546	MEblack
FG2G26530	FGSG_03563	MEblack
FG2G26840	FGSG_03584	MEblack
FG2G27040	FGSG_03599	MEblack
FG2G27620	FGSG_03643	MEblack
FG2G27780	FGSG_03658	MEblack
FG2G27800	FGSG_03659	MEblack
FG2G28190	FGSG_03687	MEblack
FG2G28400	FGSG_03706	MEblack
FG2G28570	FGSG_03717	MEblack
FG2G28660	FGSG_03725	MEblack
FG2G29430	FGSG_03784	MEblack
FG2G29440	FGSG_03785	MEblack
FG2G29670	FGSG_12380	MEblack
FG2G29710	FGSG_03805	MEblack
FG2G30180	FGSG_03839	MEblack
FG2G30200	FGSG_12376	MEblack
FG2G30640	FGSG_12360,FGSG_12361	MEblack
FG2G31300	FGSG_03922	MEblack
FG2G32010	FGSG_03978	MEblack
FG2G32340	FGSG_12333	MEblack
FG2G33220		MEblack
FG2G33980	FGSG_04094	MEblack
FG2G35480		MEblack
FG2G35790	FGSG_04216	MEblack
FG2G36270	FGSG_04251	MEblack
FG2G37140	FGSG_04316	MEblack
FG2G37150	FGSG_04317	MEblack
FG2G37650		MEblack
FG2G39360	FGSG_12254	MEblack
FG2G39380		MEblack
FG2G40090	FGSG_04504	MEblack
FG2G40200	FGSG_04511	MEblack
FG2G40910	FGSG_04570	MEblack
FG2G40970	FGSG_04575	MEblack
FG2G41280	FGSG_04600	MEblack
FG2G41400	FGSG_04609	MEblack
FG2G41450	FGSG_04614	MEblack
FG2G41620	FGSG_04626	MEblack
FG2G42050	FGSG_04661	MEblack
FG2G42060	FGSG_04662	MEblack
FG2G42070	FGSG_12207	MEblack
FG2G42080	FGSG_04663	MEblack
FG2G42090	FGSG_12206	MEblack
FG2G42100	FGSG_12205	MEblack
FG2G42380	FGSG_04686	MEblack
FG2G42770	FGSG_11556	MEblack
FG2G42790	FGSG_11554	MEblack
FG2G42800	FGSG_11553	MEblack
FG2G42810	FGSG_11552	MEblack
FG2G42820	FGSG_11551	MEblack
FG2G42840	FGSG_11549	MEblack
FG3G00040	FGSG_04693	MEblack
FG3G00270	FGSG_04709	MEblack
FG3G00650	FGSG_12600	MEblack
FG3G00660	FGSG_12601	MEblack
FG3G01750	FGSG_04828	MEblack
FG3G01760	FGSG_04829	MEblack
FG3G02310	FGSG_04865	MEblack
FG3G02320	FGSG_04866	MEblack
FG3G02480	FGSG_04878	MEblack
FG3G02810	FGSG_04901	MEblack
FG3G02820	FGSG_04902	MEblack
FG3G03360	FGSG_04935	MEblack
FG3G04100	FGSG_04985	MEblack
FG3G04990	FGSG_05045	MEblack
FG3G06950	FGSG_05176	MEblack
FG3G07000	FGSG_05178	MEblack
FG3G07560	FGSG_12700,FGSG_12701	MEblack
FG3G09530	FGSG_05339	MEblack
FG3G11710		MEblack
FG3G13560	FGSG_05612	MEblack
FG3G14360	FGSG_12777	MEblack
FG3G14740	FGSG_05679	MEblack
FG3G14760	FGSG_05681	MEblack
FG3G15360	FGSG_05723	MEblack
FG3G15520		MEblack
FG3G16450	FGSG_05797	MEblack
FG3G16860	FGSG_12821	MEblack
FG3G17930	FGSG_05898	MEblack
FG3G18210	FGSG_05912	MEblack
FG3G18240	FGSG_05915	MEblack
FG3G18400	FGSG_05928	MEblack
FG3G18490	FGSG_05937	MEblack
FG3G18870	FGSG_05967	MEblack
FG3G19370	FGSG_06001	MEblack
FG3G19670		MEblack
FG3G20320	FGSG_06068	MEblack
FG3G21320		MEblack
FG3G24380	FGSG_06327	MEblack
FG3G24390	FGSG_12907	MEblack
FG3G24420	FGSG_06328	MEblack
FG3G26530		MEblack
FG3G27640	FGSG_13912	MEblack
FG3G28580		MEblack
FG3G28750	FGSG_10885	MEblack
FG3G29870	FGSG_10959	MEblack
FG3G29990	FGSG_10969	MEblack
FG3G30740	FGSG_11025	MEblack
FG3G32130	FGSG_11146	MEblack
FG3G32670	FGSG_11190	MEblack
FG3G33110	FGSG_13830	MEblack
FG3G33120	FGSG_13829	MEblack
FG3G33810	FGSG_11269	MEblack
FG3G33820	FGSG_11270	MEblack
FG3G34100	FGSG_11291	MEblack
FG3G34110	FGSG_11292	MEblack
FG3G35430	FGSG_11399	MEblack
FG3G35610	FGSG_11413	MEblack
FG3G35810	FGSG_11429	MEblack
FG3G35970	FGSG_11442,FGSG_11443	MEblack
FG3G36340	FGSG_11470	MEblack
FG3G36860		MEblack
FG4G01800	FGSG_06550	MEblack
FG4G01810	FGSG_06551	MEblack
FG4G01820	FGSG_06552	MEblack
FG4G02190		MEblack
FG4G02360	FGSG_06582	MEblack
FG4G02370	FGSG_06583	MEblack
FG4G02770	FGSG_06612	MEblack
FG4G04080	FGSG_06685	MEblack
FG4G04390		MEblack
FG4G04570	FGSG_06719	MEblack
FG4G04850	FGSG_06736	MEblack
FG4G05680		MEblack
FG4G05700	FGSG_06784	MEblack
FG4G05980		MEblack
FG4G06940		MEblack
FG4G07300	FGSG_06891	MEblack
FG4G07390	FGSG_06897	MEblack
FG4G08670		MEblack
FG4G09380	FGSG_07023	MEblack
FG4G09890	FGSG_07052	MEblack
FG4G10090	FGSG_07066	MEblack
FG4G12260	FGSG_07192	MEblack
FG4G12800	FGSG_13098	MEblack
FG4G12910	FGSG_07231	MEblack
FG4G13370	FGSG_07263	MEblack
FG4G13490	FGSG_07271	MEblack
FG4G15340	FGSG_07383	MEblack
FG4G15880	FGSG_07425	MEblack
FG4G16990	FGSG_07500	MEblack
FG4G17520	FGSG_07539	MEblack
FG4G17760	FGSG_07562	MEblack
FG4G17780	FGSG_07564	MEblack
FG4G17880	FGSG_07573	MEblack
FG4G17990	FGSG_07582	MEblack
FG4G19100	FGSG_07672	MEblack
FG4G19120	FGSG_07673	MEblack
FG4G19300	FGSG_07685	MEblack
FG4G19540	FGSG_13194	MEblack
FG4G19560		MEblack
FG4G20650	FGSG_07775	MEblack
FG4G20950	FGSG_13222	MEblack
FG4G20960	FGSG_13223	MEblack
FG4G20990	FGSG_07802	MEblack
FG4G21050	FGSG_07807	MEblack
FG4G21360	FGSG_07830	MEblack
FG4G21460	FGSG_07837	MEblack
FG4G21510	FGSG_07842	MEblack
FG4G21800		MEblack
FG4G21810		MEblack
FG4G21820		MEblack
FG4G22320		MEblack
FG4G22330	FGSG_07896	MEblack
FG4G22760	FGSG_07928	MEblack
FG4G22860	FGSG_07933	MEblack
FG4G24470	FGSG_09786	MEblack
FG4G25230		MEblack
FG4G25490	FGSG_09722	MEblack
FG4G26760	FGSG_09634	MEblack
FG4G26910		MEblack
FG4G26940		MEblack
FG4G27300	FGSG_09599	MEblack
FG4G28360		MEblack
FG4G31360	FGSG_09336	MEblack
FG4G31610	FGSG_09321	MEblack
FG4G32600	FGSG_09266	MEblack
FG4G33260	FGSG_09223	MEblack
FG4G34280	FGSG_13521	MEblack
FG4G34980	FGSG_13514	MEblack
FG4G35000		MEblack
FG4G35110	FGSG_09086	MEblack
FG4G35370	FGSG_09063	MEblack
FG4G35380	FGSG_09062	MEblack
FG4G36660	FGSG_08979	MEblack
FG4G36840	FGSG_13487	MEblack
